# Supplementary material for: Evolutionary Patterns of Sex-Biased Genes in Three Species of Haplodiploid Insects
Source: Insects. 2020 May 26;11(6):326. doi: 10.3390/insects11060326 (PMC7349267; doi:10.3390/insects11060326)
Supplement: Supplementary file 1 [file insects-11-00326-s001.zip]

Archive with 10 entries (10 files):
- Additional file 1 GO and KEGG enrichment for sex-biased genes in MED.xlsx
- Additional file 2 GO and KEGG enrichment for evolution of protein sequences.xlsx
- Additional file 3 GO and KEGG enrichment for evolution of expression.xlsx
- Additional file 4. GO and KEGG enrichment in each category separated by ANOVA.xlsx
- Additional file 5. Average Ka Ks, Rx, Dx and Sx in each KEGG pathway.xlsx
- Fig. S1.pdf
- Fig. S2.pdf
- Fig. S3.pdf
- Fig. S4.pdf
- Si-revision.docx
