# Supplementary material for: Evolutionary Patterns of Sex-Biased Genes in Three Species of Haplodiploid Insects
Source: Insects. 2020 May 26;11(6):326. doi: 10.3390/insects11060326 (PMC7349267; doi:10.3390/insects11060326)
Supplement: Supplementary file 1 [file insects-11-00326-s001.zip › Additional file 1 GO and KEGG enrichment for sex-biased genes in MED.xlsx]

## Sheet: MED, male-biased
		GO enrichment of male-biased genes in MED
category	ontology	term	count	size	p-value	q-value
GO:0006811	BP	ion transport	71	180	3.07078e-13	2.09949e-09
GO:0042302	MF	structural constituent of cuticle	31	66	1.25039e-08	4.27445e-05
GO:0045211	CC	postsynaptic membrane	26	51	2.04233e-08	4.65447e-05
GO:0008061	MF	chitin binding	25	49	3.10692e-08	4.85262e-05
GO:0006030	BP	chitin metabolic process	22	40	3.54879e-08	4.85262e-05
GO:0006836	BP	neurotransmitter transport	17	26	6.01053e-08	6.849e-05
GO:0016020	CC	membrane	407	1912	8.53103e-08	8.33238e-05
GO:0009190	BP	cyclic nucleotide biosynthetic process	22	42	1.0447e-07	8.92824e-05
GO:0007186	BP	G-protein coupled receptor signaling pathway	64	206	1.86502e-07	0.000141679
GO:0016849	MF	phosphorus-oxygen lyase activity	20	39	6.16185e-07	0.00038769
GO:0005328	MF	neurotransmitter:sodium symporter activity	14	21	6.23752e-07	0.00038769
GO:0005216	MF	ion channel activity	42	118	7.45149e-07	0.000424549
GO:0016021	CC	integral component of membrane	437	2127	5.16521e-06	0.00257767
GO:0055085	BP	transmembrane transport	139	570	5.27826e-06	0.00257767
GO:0030054	CC	cell junction	24	57	5.75053e-06	0.00262109
GO:0008237	MF	metallopeptidase activity	22	50	8.83931e-06	0.00377715
GO:0030018	CC	Z disc	19	42	1.28565e-05	0.00517058
GO:0005576	CC	extracellular region	187	829	1.62324e-05	0.00616563
GO:0005230	MF	extracellular ligand-gated ion channel activity	14	27	3.20118e-05	0.0115192
GO:0004889			8	11	6.64509e-05	0.0227162
GO:0045214	BP	sarcomere organization	16	36	9.1865e-05	0.0299086
GO:0007527	BP	adult somatic muscle development	8	12	0.000169137	0.0525632
GO:0035023	BP	regulation of Rho protein signal transduction	20	53	0.000189125	0.0537151
GO:0008200	MF	ion channel inhibitor activity	21	56	0.000199237	0.0537151
GO:0005089	MF	Rho guanyl-nucleotide exchange factor activity	21	57	0.000203806	0.0537151
GO:0034765	BP	regulation of ion transmembrane transport	16	40	0.000210058	0.0537151
GO:0007498	BP	mesoderm development	20	53	0.000212126	0.0537151
GO:0004383	MF	guanylate cyclase activity	9	15	0.000244247	0.0575834
GO:0006182	BP	cGMP biosynthetic process	9	15	0.000244247	0.0575834
GO:0040005	BP	chitin-based cuticle attachment to epithelium	7	10	0.000277664	0.062801
GO:0008307	MF	structural constituent of muscle	12	25	0.000284749	0.062801
GO:0035235	BP	ionotropic glutamate receptor signaling pathway	9	16	0.000387682	0.0828307
GO:0008021	CC	synaptic vesicle	14	32	0.000430884	0.0892713
GO:0005234	MF	extracellularly glutamate-gated ion channel activity	15	37	0.000560139	0.107005
GO:0071805	BP	potassium ion transmembrane transport	10	20	0.000563694	0.107005
GO:0008234	MF	cysteine-type peptidase activity	33	111	0.000585053	0.107005
GO:0006508	BP	proteolysis	108	469	0.000589845	0.107005
GO:0003990	MF	acetylcholinesterase activity	5	6	0.000594732	0.107005
GO:0004692	MF	cGMP-dependent protein kinase activity	5	6	0.000647227	0.113464
GO:0017177	CC	glucosidase II complex	4	4	0.00070672	0.120796
GO:0019226	BP	transmission of nerve impulse	4	4	0.000725979	0.121061
GO:0015277	MF	kainate selective glutamate receptor activity	5	6	0.000839224	0.134878
GO:0043204	CC	perikaryon	4	4	0.000848288	0.134878
GO:0060052	BP	neurofilament cytoskeleton organization	4	4	0.000908009	0.138981
GO:0007519	BP	skeletal muscle tissue development	7	12	0.000914753	0.138981
GO:0005509	MF	calcium ion binding	70	291	0.00106841	0.158798
GO:0001932	BP	regulation of protein phosphorylation	6	9	0.00132346	0.189178
GO:0007475	BP	apposition of dorsal and ventral imaginal disc-derived wing surfaces	9	18	0.00132815	0.189178
GO:0043195	CC	terminal bouton	9	18	0.00136568	0.190553
GO:0015672	BP	monovalent inorganic cation transport	8	15	0.00159762	0.218459
GO:0004687	MF	myosin light chain kinase activity	10	23	0.00186817	0.250444
GO:0070469	CC	respiratory chain	5	7	0.00203108	0.266842
GO:0031672	CC	A band	5	7	0.00206855	0.266842
GO:0004930	MF	G-protein coupled receptor activity	31	111	0.00221982	0.281054
GO:0007050	BP	cell cycle arrest	13	34	0.00234176	0.291101
GO:0005214	MF	structural constituent of chitin-based cuticle	7	13	0.00239417	0.292303
GO:0033643	CC	host cell part	6	10	0.00284904	0.341735
GO:0035206	BP	regulation of hemocyte proliferation	9	20	0.0029838	0.351728
GO:0007377	BP	germ-band extension	4	5	0.00314252	0.364159
GO:0004970	MF	ionotropic glutamate receptor activity	13	35	0.00319871	0.364493
GO:0005863	CC	striated muscle myosin thick filament	4	5	0.00339362	0.374762
GO:0003978	MF	UDP-glucose 4-epimerase activity	4	5	0.00366566	0.374762
GO:0010287	CC	plastoglobule	3	3	0.00379279	0.374762
GO:0015074	BP	DNA integration	33	124	0.00382619	0.374762
GO:0015222	MF	serotonin transmembrane transporter activity	3	3	0.00387239	0.374762
GO:0051610	BP	serotonin uptake	3	3	0.00387239	0.374762
GO:0009535	CC	chloroplast thylakoid membrane	3	3	0.00392501	0.374762
GO:0009637	BP	response to blue light	3	3	0.00392501	0.374762
GO:0010114	BP	response to red light	3	3	0.00392501	0.374762
GO:0010218	BP	response to far red light	3	3	0.00392501	0.374762
GO:0045463	BP	R8 cell development	5	8	0.00393519	0.374762
GO:0030551	MF	cyclic nucleotide binding	3	3	0.00397792	0.374762
GO:0008362	BP	chitin-based embryonic cuticle biosynthetic process	8	17	0.00406064	0.374762
GO:0008241	MF	peptidyl-dipeptidase activity	4	5	0.00410358	0.374762
GO:0004965	MF	G-protein coupled GABA receptor activity	5	8	0.00419149	0.374762
GO:0002027	BP	regulation of heart rate	6	11	0.00419711	0.374762
GO:0009737	BP	response to abscisic acid	3	3	0.00423398	0.374762
GO:0006694	BP	steroid biosynthetic process	13	35	0.00441013	0.374762
GO:0007026	BP	negative regulation of microtubule depolymerization	6	11	0.00444077	0.374762
GO:0020037	MF	heme binding	49	201	0.00450777	0.374762
GO:0004415	MF	hyalurononglucosaminidase activity	3	3	0.00464675	0.374762
GO:0007200	BP	phospholipase C-activating G-protein coupled receptor signaling pathway	3	3	0.00465918	0.374762
GO:0008066	MF	glutamate receptor activity	3	3	0.00465918	0.374762
GO:0016595	MF	glutamate binding	3	3	0.00465918	0.374762
GO:0017085	BP	response to insecticide	3	3	0.00465918	0.374762
GO:0007512	BP	adult heart development	3	3	0.0048395	0.384684
GO:0018298	BP	protein-chromophore linkage	5	8	0.00489505	0.384684
GO:0008532	MF	N-acetyllactosaminide beta-1,3-N-acetylglucosaminyltransferase activity	3	3	0.00517367	0.401959
GO:0048678	BP	response to axon injury	3	3	0.00558301	0.428888
GO:0030425	CC	dendrite	9	22	0.00618152	0.469589
GO:0070588	BP	calcium ion transmembrane transport	12	35	0.00636886	0.476386
GO:0005200	MF	structural constituent of cytoskeleton	14	42	0.00645021	0.476386
GO:0005975	BP	carbohydrate metabolic process	65	282	0.00648002	0.476386
GO:0004553	MF	hydrolase activity, hydrolyzing O-glycosyl compounds	24	85	0.00712487	0.51822
GO:0009405	BP	pathogenesis	71	316	0.00770107	0.554234
GO:0009941	CC	chloroplast envelope	5	9	0.00797377	0.565416
GO:0048046	CC	apoplast	5	9	0.00807777	0.565416
GO:0008344	BP	adult locomotory behavior	8	19	0.00810455	0.565416
GO:0016082	BP	synaptic vesicle priming	4	6	0.00884509	0.610285
GO:0042043	MF	neurexin family protein binding	4	6	0.00901324	0.610285
GO:0005198	MF	structural molecule activity	67	297	0.00901547	0.610285
GO:0031594	CC	neuromuscular junction	13	39	0.00913193	0.61163
GO:0005516	MF	calmodulin binding	15	48	0.00936886	0.61163
GO:0008076	CC	voltage-gated potassium channel complex	8	20	0.00941334	0.61163
GO:0042045	BP	epithelial fluid transport	5	9	0.00945162	0.61163
GO:0043169	MF	cation binding	21	74	0.00952317	0.61163
GO:0006855	BP	drug transmembrane transport	4	6	0.00966155	0.61163
GO:0015238	MF	drug transmembrane transporter activity	4	6	0.00966155	0.61163
GO:0007479	BP	leg disc proximal/distal pattern formation	5	9	0.0100931	0.633089
GO:0022857	MF	transmembrane transporter activity	41	167	0.0103868	0.645585
GO:0005886	CC	plasma membrane	72	329	0.0104824	0.645657
GO:0005921	CC	gap junction	7	16	0.0112219	0.685039
GO:0004497	MF	monooxygenase activity	20	70	0.0113818	0.688651
GO:0001507	BP	acetylcholine catabolic process in synaptic cleft	3	4	0.0142111	0.837166
GO:0043083	CC	synaptic cleft	3	4	0.0142111	0.837166
GO:0004099	MF	chitin deacetylase activity	3	4	0.0142746	0.837166
GO:0005262	MF	calcium channel activity	8	21	0.0143262	0.837166
GO:0071688	BP	striated muscle myosin thick filament assembly	3	4	0.0144851	0.839278
GO:0008355	BP	olfactory learning	13	40	0.0149182	0.850285
GO:0030522	BP	intracellular receptor signaling pathway	3	4	0.0149238	0.850285
GO:0005578	CC	proteinaceous extracellular matrix	16	54	0.0155088	0.876314
GO:0007616	BP	long-term memory	11	32	0.0159993	0.896617
GO:0048538	BP	thymus development	3	4	0.0163209	0.907203
GO:0000146	MF	microfilament motor activity	3	4	0.0166994	0.920755
GO:0016477	BP	cell migration	9	25	0.0173521	0.949092
GO:0004089	MF	carbonate dehydratase activity	3	4	0.0180984	0.97238
GO:0043679	CC	axon terminus	4	7	0.0181999	0.97238
GO:0005249	MF	voltage-gated potassium channel activity	10	30	0.0182046	0.97238
GO:0016204	BP	determination of muscle attachment site	4	7	0.0185331	0.982255
GO:0005184	MF	neuropeptide hormone activity	9	25	0.0194392	1
GO:0016715	MF	oxidoreductase activity, acting on paired donors, with incorporation or reduction of molecular oxygen, reduced ascorbate as one donor, and incorporation of one atom of oxygen	3	4	0.0195835	1
GO:0005882	CC	intermediate filament	4	7	0.0202671	1
GO:0003707	MF	steroid hormone receptor activity	11	34	0.0202818	1
GO:0030288	CC	outer membrane-bounded periplasmic space	11	34	0.0205636	1
GO:0016079	BP	synaptic vesicle exocytosis	6	14	0.0206136	1
GO:0005952	CC	cAMP-dependent protein kinase complex	4	7	0.0207522	1
GO:0040023			5	11	0.0214248	1
GO:0008335	BP	female germline ring canal stabilization	5	11	0.0224738	1
GO:0007528	BP	neuromuscular junction development	9	26	0.0225673	1
GO:0003333	BP	amino acid transmembrane transport	7	18	0.0227929	1
GO:0042734	CC	presynaptic membrane	8	22	0.0234472	1
GO:0003708	MF	retinoic acid receptor activity	2	2	0.0243796	1
GO:0048384	BP	retinoic acid receptor signaling pathway	2	2	0.0243796	1
GO:0016168	MF	chlorophyll binding	2	2	0.0244049	1
GO:0007606	BP	sensory perception of chemical stimulus	10	30	0.0247103	1
GO:0022626	CC	cytosolic ribosome	2	2	0.02502	1
GO:0031977	CC	thylakoid lumen	2	2	0.02502	1
GO:0016323	CC	basolateral plasma membrane	9	27	0.0251125	1
GO:0005615	CC	extracellular space	23	90	0.025181	1
GO:0007218	BP	neuropeptide signaling pathway	20	76	0.0259776	1
GO:0035071	BP	salivary gland cell autophagic cell death	11	34	0.0260162	1
GO:0003944	MF	N-acetylglucosamine-1-phosphodiester alpha-N-acetylglucosaminidase activity	2	2	0.0260686	1
GO:0008092	MF	cytoskeletal protein binding	20	75	0.0263075	1
GO:0019992	MF	diacylglycerol binding	5	11	0.0264201	1
GO:0048790	BP	maintenance of presynaptic active zone structure	6	15	0.0264882	1
GO:0019233	BP	sensory perception of pain	2	2	0.0266335	1
GO:0007596	BP	blood coagulation	5	11	0.0266952	1
GO:0030049	BP	muscle filament sliding	2	2	0.0267786	1
GO:0032982	CC	myosin filament	2	2	0.0267786	1
GO:0030863	CC	cortical cytoskeleton	2	2	0.0268842	1
GO:0004016	MF	adenylate cyclase activity	6	15	0.0268993	1
GO:0005251	MF	delayed rectifier potassium channel activity	2	2	0.0271692	1
GO:0009723	BP	response to ethylene	2	2	0.0272064	1
GO:0009862	BP	systemic acquired resistance, salicylic acid mediated signaling pathway	2	2	0.0272064	1
GO:0010310	BP	regulation of hydrogen peroxide metabolic process	2	2	0.0272064	1
GO:0015077	MF	monovalent inorganic cation transmembrane transporter activity	2	2	0.0275218	1
GO:0004180	MF	carboxypeptidase activity	6	15	0.0276746	1
GO:0005250	MF	A-type (transient outward) potassium channel activity	2	2	0.0277924	1
GO:0008506	MF	sucrose:proton symporter activity	2	2	0.0279229	1
GO:0016717	MF	oxidoreductase activity, acting on paired donors, with oxidation of a pair of donors resulting in the reduction of molecular oxygen to two molecules of water	6	15	0.0280193	1
GO:0048082	BP	regulation of adult chitin-containing cuticle pigmentation	2	2	0.028082	1
GO:0072519			2	2	0.0281785	1
GO:0004972	MF	NMDA glutamate receptor activity	2	2	0.0281982	1
GO:0051451	BP	myoblast migration	2	2	0.028208	1
GO:0008261	MF	allatostatin receptor activity	2	2	0.0282353	1
GO:0008038	BP	neuron recognition	4	8	0.0283135	1
GO:0006032	BP	chitin catabolic process	6	15	0.0283767	1
GO:0072593	BP	reactive oxygen species metabolic process	2	2	0.0286612	1
GO:0001917	CC	photoreceptor inner segment	2	2	0.0287928	1
GO:0004037	MF	allantoicase activity	2	2	0.0289108	1
GO:0007354	BP	zygotic determination of anterior/posterior axis, embryo	2	2	0.0290568	1
GO:0045178	CC	basal part of cell	2	2	0.0290672	1
GO:0007522	BP	visceral muscle development	2	2	0.0295271	1
GO:0006754	BP	ATP biosynthetic process	8	23	0.0295447	1
GO:0008052	BP	sensory organ boundary specification	2	2	0.0295586	1
GO:0005549	MF	odorant binding	8	23	0.0299995	1
GO:0070830	BP	bicellular tight junction assembly	2	2	0.0300145	1
GO:0065009	BP	regulation of molecular function	2	2	0.0300515	1
GO:2000112	BP	regulation of cellular macromolecule biosynthetic process	2	2	0.0300515	1
GO:0004129	MF	cytochrome-c oxidase activity	20	75	0.0303914	1
GO:0001591	MF	dopamine neurotransmitter receptor activity, coupled via Gi/Go	2	2	0.0304679	1
GO:0048786	CC	presynaptic active zone	6	15	0.030554	1
GO:0016198	BP	axon choice point recognition	2	2	0.0309488	1
GO:0015377	MF	cation:chloride symporter activity	2	2	0.0311038	1
GO:0015872	BP	dopamine transport	2	2	0.0311906	1
GO:0030426	CC	growth cone	4	8	0.0311937	1
GO:0016028	CC	rhabdomere	6	15	0.031334	1
GO:0051537	MF	2 iron, 2 sulfur cluster binding	11	35	0.0313461	1
GO:0003810	MF	protein-glutamine gamma-glutamyltransferase activity	3	5	0.03161	1
GO:0042423	BP	catecholamine biosynthetic process	2	2	0.031663	1
GO:0007473	BP	wing disc proximal/distal pattern formation	3	5	0.03203	1
GO:0016620	MF	oxidoreductase activity, acting on the aldehyde or oxo group of donors, NAD or NADP as acceptor	10	31	0.032221	1
GO:0005219	MF	ryanodine-sensitive calcium-release channel activity	8	24	0.0322448	1
GO:0003987	MF	acetate-CoA ligase activity	2	2	0.0324487	1
GO:0005791	CC	rough endoplasmic reticulum	2	2	0.0324487	1
GO:0004351	MF	glutamate decarboxylase activity	2	2	0.0324487	1
GO:0008305	CC	integrin complex	5	12	0.0326789	1
GO:0010466	BP	negative regulation of peptidase activity	3	5	0.032713	1
GO:0008332	MF	low voltage-gated calcium channel activity	3	5	0.0328449	1
GO:0003779	MF	actin binding	48	218	0.0328459	1
GO:0042051	BP	compound eye photoreceptor development	4	8	0.0335527	1
GO:0006940	BP	regulation of smooth muscle contraction	3	5	0.0335983	1
GO:0007403	BP	glial cell fate determination	3	5	0.0340152	1
GO:0007460	BP	R8 cell fate commitment	3	5	0.034034	1
GO:0005887	CC	integral component of plasma membrane	20	80	0.0342868	1
GO:0004558	MF	alpha-1,4-glucosidase activity	6	16	0.0343503	1
GO:0009608	BP	response to symbiont	3	5	0.0344152	1
GO:0048167	BP	regulation of synaptic plasticity	3	5	0.0354442	1
GO:0048788	CC	cytoskeleton of presynaptic active zone	3	5	0.0354442	1
GO:0031012	CC	extracellular matrix	7	20	0.0362434	1
GO:0071944	CC	cell periphery	3	5	0.0365129	1
GO:0007615	BP	anesthesia-resistant memory	5	12	0.0372725	1
GO:0007601	BP	visual perception	4	8	0.0375872	1
GO:0035158	BP	regulation of tube diameter, open tracheal system	4	8	0.0376228	1
GO:0007613	BP	memory	4	8	0.0381726	1
GO:0043401	BP	steroid hormone mediated signaling pathway	11	37	0.038196	1
GO:0004511	MF	tyrosine 3-monooxygenase activity	3	5	0.0386547	1
GO:0004018	MF	N6-(1,2-dicarboxyethyl)AMP AMP-lyase (fumarate-forming) activity	3	5	0.0388567	1
GO:0030955	MF	potassium ion binding	3	5	0.0389089	1
GO:0030241	BP	skeletal muscle myosin thick filament assembly	3	5	0.0392909	1
GO:0009881	MF	photoreceptor activity	3	5	0.0399722	1
GO:0000976	MF	transcription regulatory region sequence-specific DNA binding	5	12	0.0402732	1
GO:0032504	BP	multicellular organism reproduction	5	12	0.041056	1
GO:0019069	BP	viral capsid assembly	7	20	0.0410584	1
GO:0008088	BP	axo-dendritic transport	3	5	0.0414931	1
GO:0045202	CC	synapse	10	34	0.0416385	1
GO:0006874	BP	cellular calcium ion homeostasis	8	25	0.0416783	1
GO:0016798	MF	hydrolase activity, acting on glycosyl bonds	8	24	0.042417	1
GO:0007526	BP	larval somatic muscle development	3	5	0.0425658	1
GO:0050662	MF	coenzyme binding	15	54	0.0436577	1
GO:0006826	BP	iron ion transport	5	12	0.0441145	1
GO:0043524	BP	negative regulation of neuron apoptotic process	5	12	0.0445999	1
GO:0003854	MF	3-beta-hydroxy-delta5-steroid dehydrogenase activity	9	28	0.0447429	1
GO:0022900	BP	electron transport chain	7	20	0.0472063	1
GO:0044423	CC	virion part	8	25	0.0476555	1
GO:0050790	BP	regulation of catalytic activity	9	29	0.0481874	1
GO:0006813	BP	potassium ion transport	18	71	0.0494416	1
KEGG enrichment of male-biased genes in MED
pathway desicription	count	size	p-value	q-value
Neuroactive ligand-receptor interaction [PATH:ko04080]	33	59	6.41125e-14	1.10274e-11
Calcium signaling pathway [PATH:ko04020]	40	96	3.32986e-11	2.86368e-09
Circadian entrainment [PATH:ko04713]	32	68	7.34917e-11	3.97852e-09
Salivary secretion [PATH:ko04970]	29	58	9.25238e-11	3.97852e-09
Gastric acid secretion [PATH:ko04971]	26	49	1.6331e-10	5.61788e-09
Pancreatic secretion [PATH:ko04972]	29	62	7.15811e-10	2.05199e-08
GABAergic synapse [PATH:ko04727]	22	42	6.11074e-09	1.5015e-07
Cardiac muscle contraction [PATH:ko04260]	19	33	8.56933e-09	1.84241e-07
Olfactory transduction [PATH:ko04740]	14	20	2.37273e-08	4.53455e-07
Vascular smooth muscle contraction [PATH:ko04270]	29	71	3.33969e-08	5.74427e-07
Galactose metabolism [PATH:ko00052]	27	68	2.03932e-07	3.18876e-06
Proximal tubule bicarbonate reclamation [PATH:ko04964]	10	16	1.25973e-05	0.000180561
Gap junction [PATH:ko04540]	20	53	2.00534e-05	0.000265323
Glutamatergic synapse [PATH:ko04724]	23	66	2.2045e-05	0.000270839
Cholinergic synapse [PATH:ko04725]	20	54	2.76611e-05	0.000317181
Synaptic vesicle cycle [PATH:ko04721]	16	41	8.57549e-05	0.000921865
Retrograde endocannabinoid signaling [PATH:ko04723]	17	46	0.000115162	0.00115384
Phototransduction - fly [PATH:ko04745]	14	34	0.000120751	0.00115384
Bile secretion [PATH:ko04976]	14	37	0.000349325	0.00312148
Starch and sucrose metabolism [PATH:ko00500]	29	107	0.000362963	0.00312148
Protein digestion and absorption [PATH:ko04974]	14	38	0.000481509	0.00394379
Carbohydrate digestion and absorption [PATH:ko04973]	8	16	0.000783298	0.00585771
Mineral absorption [PATH:ko04978]	8	16	0.000783298	0.00585771
Antigen processing and presentation [PATH:ko04612]	16	52	0.00186099	0.0132799
Lysosome [PATH:ko04142]	29	118	0.00200432	0.0132799
Dopaminergic synapse [PATH:ko04728]	19	67	0.00211293	0.0132799
Phototransduction [PATH:ko04744]	6	11	0.00211906	0.0132799
Serotonergic synapse [PATH:ko04726]	15	48	0.00216184	0.0132799
Renin-angiotensin system [PATH:ko04614]	5	8	0.00235284	0.0139548
Glycosaminoglycan degradation [PATH:ko00531]	10	28	0.00404532	0.0231932
Biosynthesis of unsaturated fatty acids [PATH:ko01040]	9	25	0.00595706	0.0330521
Amino sugar and nucleotide sugar metabolism [PATH:ko00520]	13	44	0.0071525	0.0384447
GnRH signaling pathway [PATH:ko04912]	14	49	0.00737767	0.0384533
Fat digestion and absorption [PATH:ko04975]	7	18	0.00937161	0.0474093
Long-term potentiation [PATH:ko04720]	12	43	0.0154358	0.0758558
MAPK signaling pathway [PATH:ko04010]	23	102	0.0165877	0.0792524
Endocrine and other factor-regulated calcium reabsorption [PATH:ko04961]	7	21	0.0232489	0.108076
Melanogenesis [PATH:ko04916]	13	51	0.0253262	0.114634
Linoleic acid metabolism [PATH:ko00591]	4	9	0.0295956	0.127261
Cutin, suberine and wax biosynthesis [PATH:ko00073]	4	9	0.0295956	0.127261
Nitrogen metabolism [PATH:ko00910]	8	28	0.0390872	0.159957
Two-component system [PATH:ko02020]	5	14	0.0399892	0.159957
Aminobenzoate degradation [PATH:ko00627]	5	14	0.0399892	0.159957
Hematopoietic cell lineage [PATH:ko04640]	3	6	0.0425859	0.163883
alpha-Linolenic acid metabolism [PATH:ko00592]	4	10	0.0438292	0.163883
Glycosphingolipid biosynthesis - ganglio series [PATH:ko00604]	4	10	0.0438292	0.163883
Glycolysis / Gluconeogenesis [PATH:ko00010]	10	39	0.0452227	0.165496

## Sheet: MED, female-biased
GO enrichment of MED, female-biased
category	ontology	term	count	size	p-value	q-value
GO:0005622	CC	intracellular	557	1576	1.43074e-14	9.78196e-11
GO:0071013	CC	catalytic step 2 spliceosome	47	58	1.36064e-13	4.10781e-10
GO:0003677	MF	DNA binding	548	1543	2.38171e-13	4.10781e-10
GO:0005515	MF	protein binding	840	2298	2.40328e-13	4.10781e-10
GO:0003676	MF	nucleic acid binding	300	756	2.2036e-12	3.01321e-09
GO:0005634	CC	nucleus	590	1637	7.22088e-12	8.22819e-09
GO:0006281	BP	DNA repair	121	248	8.60293e-12	8.4026e-09
GO:0004386	MF	helicase activity	94	168	9.96928e-12	8.52e-09
GO:0022008	BP	neurogenesis	86	145	1.51963e-11	1.15441e-08
GO:0007095	BP	mitotic G2 DNA damage checkpoint	21	21	2.50672e-11	1.71384e-08
GO:0008026	MF	ATP-dependent helicase activity	63	96	3.03204e-11	1.8541e-08
GO:0006412	BP	translation	200	487	3.25423e-11	1.8541e-08
GO:0005524	MF	ATP binding	478	1278	1.81034e-10	9.521e-08
GO:0005730	CC	nucleolus	80	141	6.4176e-10	3.13408e-07
GO:0003735	MF	structural constituent of ribosome	186	480	8.7574e-09	3.99162e-06
GO:0005840	CC	ribosome	178	457	1.02486e-08	4.37936e-06
GO:0005737	CC	cytoplasm	356	947	6.28463e-08	2.52753e-05
GO:0022627	CC	cytosolic small ribosomal subunit	13	14	1.1636e-07	4.41972e-05
GO:0005654	CC	nucleoplasm	37	55	2.6098e-07	9.39115e-05
GO:0008168	MF	methyltransferase activity	92	194	2.91572e-07	9.9674e-05
GO:0022625	CC	cytosolic large ribosomal subunit	13	14	4.39301e-07	0.000143024
GO:0071011	CC	precatalytic spliceosome	37	55	4.80181e-07	0.000149227
GO:0008270	MF	zinc ion binding	549	1701	6.85486e-07	0.000203768
GO:0006418	BP	tRNA aminoacylation for protein translation	37	60	1.22261e-06	0.000348291
GO:0003743	MF	translation initiation factor activity	51	93	1.5691e-06	0.000429119
GO:0003729	MF	mRNA binding	31	47	1.82231e-06	0.000479198
GO:0004298	MF	threonine-type endopeptidase activity	15	17	1.96423e-06	0.000497387
GO:0005839	CC	proteasome core complex	14	16	4.88882e-06	0.00118082
GO:0000166	MF	nucleotide binding	186	476	5.0086e-06	0.00118082
GO:0000398	BP	mRNA splicing, via spliceosome	47	87	6.14274e-06	0.00139993
GO:0051603	BP	proteolysis involved in cellular protein catabolic process	15	18	9.3356e-06	0.00205895
GO:0000022	BP	mitotic spindle elongation	15	20	9.78497e-06	0.00209062
GO:0004518	MF	nuclease activity	30	54	1.36939e-05	0.00283712
GO:0004812	MF	aminoacyl-tRNA ligase activity	36	62	1.52377e-05	0.00306413
GO:0097159	MF	organic cyclic compound binding	51	107	1.69299e-05	0.00321528
GO:1901363	MF	heterocyclic compound binding	51	107	1.69299e-05	0.00321528
GO:0006260	BP	DNA replication	96	229	1.8381e-05	0.00339651
GO:0006413	BP	translational initiation	48	93	1.93414e-05	0.00347992
GO:0009378	MF	four-way junction helicase activity	29	45	3.2609e-05	0.00571661
GO:0019204			19	26	4.72893e-05	0.00808292
GO:0008283	BP	cell proliferation	24	38	5.42649e-05	0.009049
GO:0003899	MF	DNA-directed 5'-3' RNA polymerase activity	61	141	6.60531e-05	0.0107525
GO:0006457	BP	protein folding	59	130	7.25461e-05	0.0113415
GO:0003724	MF	RNA helicase activity	37	67	7.29888e-05	0.0113415
GO:0032259	BP	methylation	26	42	8.68875e-05	0.0132011
GO:0006479	BP	protein methylation	17	23	0.000102049	0.0148533
GO:0005680	CC	anaphase-promoting complex	33	61	0.000103356	0.0148533
GO:0006367	BP	transcription initiation from RNA polymerase II promoter	34	64	0.000104279	0.0148533
GO:0031167	BP	rRNA methylation	13	16	0.000142557	0.0196359
GO:0006351	BP	transcription, DNA-templated	88	222	0.000143601	0.0196359
GO:0005665	CC	DNA-directed RNA polymerase II, core complex	12	17	0.000166253	0.0222876
GO:0003723	MF	RNA binding	220	634	0.000188684	0.0248083
GO:0007052	BP	mitotic spindle organization	21	32	0.000216047	0.02787
GO:0044267	BP	cellular protein metabolic process	18	27	0.000243299	0.0308044
GO:0030529			23	40	0.000251264	0.0312344
GO:0007067			28	49	0.000259439	0.0316747
GO:0043138	MF	3'-5' DNA helicase activity	8	8	0.000281877	0.0338104
GO:0005829	CC	cytosol	70	151	0.000306354	0.0361128
GO:0006289	BP	nucleotide-excision repair	20	32	0.000381621	0.0442227
GO:0003755	MF	peptidyl-prolyl cis-trans isomerase activity	15	22	0.000394282	0.0449284
GO:0004004	MF	ATP-dependent RNA helicase activity	11	13	0.000410323	0.0459898
GO:0008276	MF	protein methyltransferase activity	15	21	0.000456192	0.0503062
GO:0005762	CC	mitochondrial large ribosomal subunit	10	13	0.000482042	0.052313
GO:0043234			28	53	0.000553378	0.0591164
GO:0006334	BP	nucleosome assembly	17	28	0.000576974	0.0606888
GO:0005852	CC	eukaryotic translation initiation factor 3 complex	10	12	0.000593102	0.06144
GO:0003678	MF	DNA helicase activity	22	35	0.000696516	0.0710759
GO:0043039	BP	tRNA aminoacylation	14	20	0.000835748	0.0840296
GO:0004175	MF	endopeptidase activity	18	31	0.000854521	0.0846719
GO:0006385	BP	transcription elongation from RNA polymerase III promoter	5	5	0.00094085	0.0905998
GO:0006386	BP	termination of RNA polymerase III transcription	5	5	0.00094085	0.0905998
GO:0016779	MF	nucleotidyltransferase activity	26	47	0.000972294	0.0912344
GO:0000381	BP	regulation of alternative mRNA splicing, via spliceosome	17	28	0.000974128	0.0912344
GO:0031145	BP	anaphase-promoting complex-dependent catabolic process	14	22	0.00101372	0.0936596
GO:0006511	BP	ubiquitin-dependent protein catabolic process	46	99	0.00107705	0.0981839
GO:0015995	BP	chlorophyll biosynthetic process	25	43	0.00117346	0.105565
GO:0006414	BP	translational elongation	22	43	0.00120085	0.106626
GO:0019773	CC	proteasome core complex, alpha-subunit complex	12	17	0.00122898	0.107724
GO:0006366	BP	transcription by RNA polymerase II	17	31	0.00130719	0.11313
GO:0018279	BP	protein N-linked glycosylation via asparagine	7	8	0.00134365	0.114831
GO:0000049	MF	tRNA binding	14	20	0.00152189	0.128458
GO:0016787	MF	hydrolase activity	171	463	0.00159227	0.13276
GO:0003887	MF	DNA-directed DNA polymerase activity	45	110	0.00164162	0.135226
GO:0000790	CC	nuclear chromatin	11	15	0.00173777	0.141442
GO:0004719	MF	protein-L-isoaspartate (D-aspartate) O-methyltransferase activity	12	17	0.00184029	0.147777
GO:0000922	CC	spindle pole	12	18	0.00185883	0.147777
GO:0005272	MF	sodium channel activity	10	17	0.0019419	0.152606
GO:0000413	BP	protein peptidyl-prolyl isomerization	10	13	0.00197575	0.153502
GO:0010468	BP	regulation of gene expression	9	11	0.00210033	0.161347
GO:0004221			24	45	0.00215154	0.163445
GO:0016070	BP	RNA metabolic process	15	25	0.00220934	0.165992
GO:0006364	BP	rRNA processing	28	58	0.00223943	0.166423
GO:0006378	BP	mRNA polyadenylation	7	8	0.00244252	0.17921
GO:0003682	MF	chromatin binding	33	75	0.0024639	0.17921
GO:0051301	BP	cell division	37	77	0.00261307	0.188058
GO:0043531	MF	ADP binding	19	32	0.00270816	0.192872
GO:0006400	BP	tRNA modification	16	26	0.00287153	0.202398
GO:0003684	MF	damaged DNA binding	23	44	0.003215	0.224094
GO:0051436			8	10	0.00324489	0.224094
GO:0006950	BP	response to stress	27	57	0.00363336	0.248413
GO:0030532	CC	small nuclear ribonucleoprotein complex	9	12	0.00377148	0.255303
GO:0000723	BP	telomere maintenance	7	8	0.00381342	0.255612
GO:0006521	BP	regulation of cellular amino acid metabolic process	5	5	0.00397614	0.263931
GO:0005853	CC	eukaryotic translation elongation factor 1 complex	5	5	0.00405883	0.265948
GO:0000932	CC	P-body	10	16	0.00408433	0.265948
GO:0009987	BP	cellular process	69	176	0.00424102	0.272385
GO:0047485	MF	protein N-terminus binding	6	7	0.00426286	0.272385
GO:0043967	BP	histone H4 acetylation	5	5	0.0043994	0.278506
GO:0018024	MF	histone-lysine N-methyltransferase activity	16	29	0.00444678	0.278923
GO:0005763	CC	mitochondrial small ribosomal subunit	8	11	0.00461055	0.286567
GO:0006446	BP	regulation of translational initiation	5	5	0.00475647	0.292973
GO:0006397	BP	mRNA processing	32	71	0.00483775	0.295319
GO:0042254	BP	ribosome biogenesis	16	29	0.00507174	0.306862
GO:0006977	BP	DNA damage response, signal transduction by p53 class mediator resulting in cell cycle arrest	6	7	0.00527727	0.313465
GO:0016851	MF	magnesium chelatase activity	25	47	0.00528413	0.313465
GO:0046777	BP	protein autophosphorylation	9	13	0.0053184	0.313465
GO:0007049	BP	cell cycle	66	168	0.00548833	0.320715
GO:0051298	BP	centrosome duplication	9	14	0.00558748	0.323742
GO:0006270	BP	DNA replication initiation	26	60	0.00571644	0.328431
GO:0000226	BP	microtubule cytoskeleton organization	17	35	0.0058172	0.330233
GO:0043968	BP	histone H2A acetylation	5	5	0.00586051	0.330233
GO:0000724	BP	double-strand break repair via homologous recombination	5	5	0.00589271	0.330233
GO:0005656	CC	nuclear pre-replicative complex	5	5	0.00603154	0.333434
GO:0006614	BP	SRP-dependent cotranslational protein targeting to membrane	23	48	0.00608646	0.333434
GO:0006302	BP	double-strand break repair	14	26	0.00609612	0.333434
GO:0006368	BP	transcription elongation from RNA polymerase II promoter	7	9	0.00678533	0.368185
GO:0035327	CC	transcriptionally active chromatin	7	9	0.00689864	0.371386
GO:0006370	BP	7-methylguanosine mRNA capping	11	19	0.00705113	0.37663
GO:0003746	MF	translation elongation factor activity	18	36	0.00741394	0.392939
GO:0005671	CC	Ada2/Gcn5/Ada3 transcription activator complex	6	7	0.00768158	0.403992
GO:0007088	BP	regulation of mitotic nuclear division	9	14	0.00792776	0.413756
GO:0050789	BP	regulation of biological process	10	16	0.00806678	0.417823
GO:0009411	BP	response to UV	7	9	0.00817182	0.420081
GO:0006352	BP	DNA-templated transcription, initiation	33	80	0.00943682	0.481489
GO:0048024	BP	regulation of mRNA splicing, via spliceosome	4	4	0.00978752	0.495684
GO:0042127	BP	regulation of cell proliferation	9	16	0.0105987	0.532819
GO:0005875	CC	microtubule associated complex	46	108	0.0109006	0.539807
GO:0002098	BP	tRNA wobble uridine modification	7	9	0.0109587	0.539807
GO:0003896	MF	DNA primase activity	22	54	0.0109746	0.539807
GO:0005703	CC	polytene chromosome puff	9	16	0.0110787	0.541035
GO:0005672	CC	transcription factor TFIIA complex	13	24	0.011675	0.566112
GO:0005744	CC	mitochondrial inner membrane presequence translocase complex	5	6	0.0121613	0.585541
GO:0008180	CC	COP9 signalosome	4	4	0.012575	0.597562
GO:0016876			8	12	0.0125858	0.597562
GO:0002479	BP	antigen processing and presentation of exogenous peptide antigen via MHC class I, TAP-dependent	5	6	0.01294	0.610144
GO:0003725	MF	double-stranded RNA binding	14	27	0.0130304	0.610196
GO:0035062	CC	omega speckle	4	4	0.0134161	0.623984
GO:0050434	BP	positive regulation of viral transcription	3	3	0.0136207	0.629221
GO:0008408	MF	3'-5' exonuclease activity	13	25	0.0144839	0.664608
GO:0006376	BP	mRNA splice site selection	5	6	0.014837	0.67627
GO:0043140	MF	ATP-dependent 3'-5' DNA helicase activity	5	6	0.0150432	0.681129
GO:0006464	BP	cellular protein modification process	52	137	0.0151603	0.681914
GO:0045498	BP	sex comb development	4	4	0.01556	0.695319
GO:0005815	CC	microtubule organizing center	10	18	0.0158594	0.704097
GO:0008474	MF	palmitoyl-(protein) hydrolase activity	5	6	0.0163415	0.710863
GO:0006310	BP	DNA recombination	45	113	0.016421	0.710863
GO:0001673	CC	male germ cell nucleus	4	4	0.016426	0.710863
GO:0000184	BP	nuclear-transcribed mRNA catabolic process, nonsense-mediated decay	7	10	0.0164277	0.710863
GO:0000154	BP	rRNA modification	11	19	0.0167973	0.717772
GO:0000179	MF	rRNA (adenine-N6,N6-)-dimethyltransferase activity	11	19	0.0167973	0.717772
GO:0007126			8	12	0.0169467	0.719654
GO:0007265	BP	Ras protein signal transduction	7	10	0.0170627	0.720111
GO:0035556	BP	intracellular signal transduction	84	262	0.0172207	0.72232
GO:0044260	BP	cellular macromolecule metabolic process	16	34	0.0181315	0.755885
GO:0051437			7	10	0.0189284	0.784324
GO:0031981	CC	nuclear lumen	7	10	0.0192358	0.790925
GO:0043123	BP	positive regulation of I-kappaB kinase/NF-kappaB signaling	6	8	0.0193952	0.790925
GO:0016740	MF	transferase activity	108	320	0.0194347	0.790925
GO:0019843	MF	rRNA binding	9	17	0.0197977	0.80093
GO:0035145	CC	exon-exon junction complex	5	6	0.020021	0.805197
GO:0005686	CC	U2 snRNP	5	6	0.0203037	0.81179
GO:0008176	MF	tRNA (guanine-N7-)-methyltransferase activity	10	16	0.0208199	0.82759
GO:0045172	CC	germline ring canal	5	6	0.0212176	0.838526
GO:0016272	CC	prefoldin complex	17	43	0.0214902	0.844418
GO:0008353	MF	RNA polymerase II carboxy-terminal domain kinase activity	5	6	0.0217271	0.844737
GO:0035091	MF	phosphatidylinositol binding	12	23	0.0217454	0.844737
GO:0043022	MF	ribosome binding	6	9	0.022046	0.849752
GO:0071044	BP	histone mRNA catabolic process	5	6	0.022164	0.849752
GO:0030272	MF	5-formyltetrahydrofolate cyclo-ligase activity	5	8	0.0222474	0.849752
GO:0004693	MF	cyclin-dependent protein serine/threonine kinase activity	5	6	0.0226746	0.861255
GO:0002088	BP	lens development in camera-type eye	5	6	0.0230535	0.86734
GO:0016192	BP	vesicle-mediated transport	45	110	0.0231097	0.86734
GO:0017119	CC	Golgi transport complex	3	3	0.023324	0.86734
GO:0009615	BP	response to virus	4	5	0.0233475	0.86734
GO:0005525	MF	GTP binding	107	289	0.023469	0.86734
GO:0031965	CC	nuclear membrane	8	13	0.0241684	0.888385
GO:0006303	BP	double-strand break repair via nonhomologous end joining	8	13	0.0247051	0.903256
GO:0043161	BP	proteasome-mediated ubiquitin-dependent protein catabolic process	9	15	0.0250654	0.911555
GO:0032436	BP	positive regulation of proteasomal ubiquitin-dependent protein catabolic process	3	3	0.026227	0.942986
GO:0007349	BP	cellularization	7	10	0.0262984	0.942986
GO:0004301	MF	epoxide hydrolase activity	4	5	0.0263475	0.942986
GO:0008565	MF	protein transporter activity	27	61	0.0265798	0.942986
GO:0006879	BP	cellular iron ion homeostasis	9	16	0.0266193	0.942986
GO:0070979	BP	protein K11-linked ubiquitination	6	8	0.0268163	0.945066
GO:0000216			5	7	0.0271511	0.947442
GO:0030389	BP	fructosamine metabolic process	3	3	0.0273968	0.947442
GO:0051090	BP	regulation of DNA binding transcription factor activity	6	9	0.027451	0.947442
GO:0017101	CC	aminoacyl-tRNA synthetase multienzyme complex	3	3	0.0274825	0.947442
GO:0016572	BP	histone phosphorylation	3	3	0.0276549	0.947442
GO:0044424	CC	intracellular part	28	63	0.0277276	0.947442
GO:0008649	MF	rRNA methyltransferase activity	12	22	0.0278537	0.947442
GO:0051297			6	8	0.0279938	0.947494
GO:0001085	MF	RNA polymerase II transcription factor binding	3	3	0.0290162	0.97726
GO:0006488	BP	dolichol-linked oligosaccharide biosynthetic process	3	3	0.0295579	0.990624
GO:0044446	CC	intracellular organelle part	9	15	0.0299719	0.9996
GO:0009276	CC	Gram-negative-bacterium-type cell wall	6	9	0.0303921	1
GO:0034968	BP	histone lysine methylation	8	14	0.0305093	1
GO:0051082	MF	unfolded protein binding	43	118	0.0316511	1
GO:0033119	BP	negative regulation of RNA splicing	2	2	0.0319787	1
GO:0006355	BP	regulation of transcription, DNA-templated	350	1159	0.0320215	1
GO:0016301	MF	kinase activity	49	119	0.0328138	1
GO:0007394	BP	dorsal closure, elongation of leading edge cells	4	5	0.0329381	1
GO:0046599	BP	regulation of centriole replication	3	3	0.0333528	1
GO:0042176	BP	regulation of protein catabolic process	6	9	0.0335797	1
GO:0006396	BP	RNA processing	32	78	0.0342676	1
GO:0030117	CC	membrane coat	15	29	0.0343574	1
GO:0000712	BP	resolution of meiotic recombination intermediates	3	3	0.0346239	1
GO:0005125	MF	cytokine activity	8	17	0.0354415	1
GO:0031625	MF	ubiquitin protein ligase binding	13	26	0.0354824	1
GO:0032797	CC	SMN complex	3	3	0.0357016	1
GO:0005788	CC	endoplasmic reticulum lumen	6	9	0.0361152	1
GO:0008540	CC	proteasome regulatory particle, base subcomplex	4	5	0.0365125	1
GO:0016742	MF	hydroxymethyl-, formyl- and related transferase activity	5	7	0.0369219	1
GO:0043687	BP	post-translational protein modification	4	6	0.0369275	1
GO:0005678			3	3	0.0369755	1
GO:0007076	BP	mitotic chromosome condensation	8	13	0.0372122	1
GO:0090399	BP	replicative senescence	3	3	0.0373809	1
GO:0032313			14	28	0.0377028	1
GO:0051567	BP	histone H3-K9 methylation	4	5	0.038078	1
GO:0004003	MF	ATP-dependent DNA helicase activity	11	22	0.0381163	1
GO:0001974	BP	blood vessel remodeling	3	3	0.0383241	1
GO:0042132	MF	fructose 1,6-bisphosphate 1-phosphatase activity	3	3	0.0386388	1
GO:0000786	CC	nucleosome	17	42	0.0391104	1
GO:0008033	BP	tRNA processing	29	67	0.0393654	1
GO:0050880	BP	regulation of blood vessel size	3	3	0.0397335	1
GO:0016597	MF	amino acid binding	7	11	0.039979	1
GO:0016538	MF	cyclin-dependent protein serine/threonine kinase regulator activity	5	7	0.0405834	1
GO:0030071	BP	regulation of mitotic metaphase/anaphase transition	8	16	0.0406753	1
GO:0035267	CC	NuA4 histone acetyltransferase complex	5	7	0.0406949	1
GO:0007175	BP	negative regulation of epidermal growth factor-activated receptor activity	3	3	0.0411483	1
GO:0008173	MF	RNA methyltransferase activity	6	9	0.0411615	1
GO:0006275	BP	regulation of DNA replication	12	23	0.0412293	1
GO:0016573	BP	histone acetylation	13	28	0.0412959	1
GO:0008537	CC	proteasome activator complex	3	3	0.0413725	1
GO:0030154	BP	cell differentiation	18	42	0.0414814	1
GO:0031572	BP	G2 DNA damage checkpoint	3	3	0.0416127	1
GO:0080090	BP	regulation of primary metabolic process	3	3	0.0416773	1
GO:0009414	BP	response to water deprivation	3	3	0.0419047	1
GO:0070410	MF	co-SMAD binding	4	5	0.0422714	1
GO:0007267	BP	cell-cell signaling	7	13	0.0423058	1
GO:0043021	MF	ribonucleoprotein complex binding	3	3	0.0423292	1
GO:0008650	MF	rRNA (uridine-2'-O-)-methyltransferase activity	3	3	0.0426789	1
GO:0008312	MF	7S RNA binding	9	19	0.0431212	1
GO:0006360	BP	transcription by RNA polymerase I	4	5	0.0431787	1
GO:0005675	CC	holo TFIIH complex	3	3	0.0440541	1
GO:0018149	BP	peptide cross-linking	5	11	0.0440869	1
GO:0000731	BP	DNA synthesis involved in DNA repair	3	3	0.0443718	1
GO:0043566			3	3	0.0443868	1
GO:0043229	CC	intracellular organelle	14	29	0.044759	1
GO:0035323	CC	male germline ring canal	3	3	0.0451817	1
GO:0006417	BP	regulation of translation	3	4	0.045334	1
GO:0032040	CC	small-subunit processome	8	14	0.0456209	1
GO:0033036	BP	macromolecule localization	3	3	0.0457305	1
GO:0006544	BP	glycine metabolic process	3	3	0.0457373	1
GO:0051290	BP	protein heterotetramerization	3	3	0.0458208	1
GO:0000012	BP	single strand break repair	3	3	0.0458999	1
GO:0006342	BP	chromatin silencing	9	16	0.0460165	1
GO:0032137	MF	guanine/thymine mispair binding	3	3	0.0460853	1
GO:0045190	BP	isotype switching	3	3	0.0460853	1
GO:0004520	MF	endodeoxyribonuclease activity	3	3	0.0464277	1
GO:0006277	BP	DNA amplification	3	3	0.0464835	1
GO:0031369	MF	translation initiation factor binding	3	3	0.0467162	1
GO:0004818	MF	glutamate-tRNA ligase activity	3	3	0.0467338	1
GO:0006267	BP	pre-replicative complex assembly involved in nuclear cell cycle DNA replication	3	3	0.0468025	1
GO:0048134	BP	germ-line cyst formation	3	3	0.046804	1
GO:0006450	BP	regulation of translational fidelity	3	3	0.0468093	1
GO:0007096	BP	regulation of exit from mitosis	3	3	0.0468251	1
GO:0015020	MF	glucuronosyltransferase activity	2	3	0.0472763	1
GO:0016887	MF	ATPase activity	59	157	0.0473233	1
GO:0046907	BP	intracellular transport	7	12	0.0480715	1
GO:0009432	BP	SOS response	5	7	0.0484338	1
GO:0000981	MF	RNA polymerase II transcription factor activity, sequence-specific DNA binding	7	14	0.048666	1
GO:0005682	CC	U5 snRNP	4	5	0.0490118	1
GO:0016246	BP	RNA interference	5	7	0.0491367	1
KEGG enrichment of MED, female-biased
Descr	Count	Size	Pvalue	qvalue
Spliceosome [PATH:ko03040]	86	121	6.36576e-15	1.3941e-12
RNA transport [PATH:ko03013]	75	114	1.59702e-10	1.74874e-08
Ribosome biogenesis in eukaryotes [PATH:ko03008]	48	64	3.87641e-10	2.82978e-08
Proteasome [PATH:ko03050]	30	35	2.87862e-09	1.57604e-07
Nucleotide excision repair [PATH:ko03420]	28	32	3.74389e-09	1.63982e-07
Ribosome [PATH:ko03010]	83	137	6.81814e-09	2.48862e-07
Cell cycle [PATH:ko04110]	51	74	1.45721e-08	4.55897e-07
Pyrimidine metabolism [PATH:ko00240]	54	80	1.70229e-08	4.66003e-07
RNA polymerase [PATH:ko03020]	24	27	2.70887e-08	6.59157e-07
DNA replication [PATH:ko03030]	23	26	6.63425e-08	1.4529e-06
Aminoacyl-tRNA biosynthesis [PATH:ko00970]	39	61	1.32138e-05	0.000263076
Cytosolic DNA-sensing pathway [PATH:ko04623]	15	17	1.73686e-05	0.000316976
Fanconi anemia pathway [PATH:ko03460]	19	24	2.67446e-05	0.000450543
RNA degradation [PATH:ko03018]	38	62	6.81234e-05	0.00100224
Base excision repair [PATH:ko03410]	15	18	6.86468e-05	0.00100224
Cell cycle - yeast [PATH:ko04111]	31	48	7.81519e-05	0.0010697
Mismatch repair [PATH:ko03430]	14	17	0.000157507	0.00195904
mRNA surveillance pathway [PATH:ko03015]	40	68	0.000161017	0.00195904
Homologous recombination [PATH:ko03440]	12	16	0.00212945	0.0245447
p53 signaling pathway [PATH:ko04115]	14	21	0.0051828	0.0567517
Dorso-ventral axis formation [PATH:ko04320]	21	36	0.00678865	0.0707959
Purine metabolism [PATH:ko00230]	58	123	0.0107953	0.105455
Progesterone-mediated oocyte maturation [PATH:ko04914]	25	46	0.0110752	0.105455
Lysine biosynthesis [PATH:ko00300]	7	9	0.0151679	0.138407
Basal transcription factors [PATH:ko03022]	20	36	0.0164949	0.142258
NF-kappa B signaling pathway [PATH:ko04064]	8	11	0.0170349	0.142258
Jak-STAT signaling pathway [PATH:ko04630]	11	17	0.0180049	0.142258
Histidine metabolism [PATH:ko00340]	10	15	0.0181883	0.142258
Protein export [PATH:ko03060]	12	20	0.029379	0.221862

## Sheet: MED, non-sex-biased
GO enrichment of MED, non-sex-biased
category	ontology	term	count	size	p-value	q-value
GO:0003964	MF	RNA-directed DNA polymerase activity	146	177	5.87891e-11	3.11759e-07
GO:0006278	BP	RNA-dependent DNA biosynthetic process	139	167	9.11975e-11	3.11759e-07
GO:0008553	MF	proton-exporting ATPase activity, phosphorylative mechanism	18	18	2.35992e-06	0.00537825
GO:0016881	MF	acid-amino acid ligase activity	46	60	3.92347e-05	0.067062
GO:0030286	CC	dynein complex	34	38	0.000101884	0.139316
GO:0031987	BP	locomotion involved in locomotory behavior	47	56	0.000275138	0.313519
GO:0000165	BP	MAPK cascade	12	13	0.0014567	1
GO:0001964	BP	startle response	42	51	0.00169379	1
GO:0008406	BP	gonad development	47	59	0.00185582	1
GO:0015031	BP	protein transport	73	113	0.00236981	1
GO:0005918	CC	septate junction	16	19	0.00278986	1
GO:0000042	BP	protein localization to Golgi apparatus	11	12	0.00313802	1
GO:0048854	BP	brain morphogenesis	42	52	0.00327079	1
GO:0051015	MF	actin filament binding	13	14	0.00379828	1
GO:0008518	MF	reduced folate carrier activity	14	15	0.00424992	1
GO:0045454	BP	cell redox homeostasis	44	62	0.00472002	1
GO:0006633	BP	fatty acid biosynthetic process	34	45	0.00476616	1
GO:0051287	MF	NAD binding	47	70	0.00485926	1
GO:0042777	BP	plasma membrane ATP synthesis coupled proton transport	7	7	0.00495055	1
GO:0008340	BP	determination of adult lifespan	40	57	0.00551276	1
GO:0004185	MF	serine-type carboxypeptidase activity	15	17	0.00563176	1
GO:0003777	MF	microtubule motor activity	50	67	0.00571447	1
GO:0008360	BP	regulation of cell shape	43	60	0.00611239	1
GO:0005096	MF	GTPase activator activity	44	59	0.00630086	1
GO:0007480	BP	imaginal disc-derived leg morphogenesis	14	17	0.00853682	1
GO:0030246	MF	carbohydrate binding	73	112	0.00904537	1
GO:0046168	BP	glycerol-3-phosphate catabolic process	17	21	0.00929811	1
GO:0043170	BP	macromolecule metabolic process	39	49	0.00930999	1
GO:0004176	MF	ATP-dependent peptidase activity	6	6	0.00949939	1
GO:0005765	CC	lysosomal membrane	8	8	0.00990294	1
GO:0005488	MF	binding	260	414	0.0100347	1
GO:0016021	CC	integral component of membrane	1215	2127	0.010517	1
GO:0008652	BP	cellular amino acid biosynthetic process	13	16	0.0110272	1
GO:0051179	BP	localization	7	7	0.011129	1
GO:0007156	BP	homophilic cell adhesion via plasma membrane adhesion molecules	52	69	0.0114775	1
GO:0045476	BP	nurse cell apoptotic process	31	38	0.0116153	1
GO:0045467	BP	R7 cell development	42	54	0.0116678	1
GO:0007464	BP	R3/R4 cell fate commitment	38	48	0.0119038	1
GO:0042787	BP	ubiquitin-dependent protein catabolic process	14	16	0.011972	1
GO:0004571	MF	mannosyl-oligosaccharide 1,2-alpha-mannosidase activity	6	6	0.0120396	1
GO:0016616	MF	oxidoreductase activity, acting on the CH-OH group of donors, NAD or NADP as acceptor	49	78	0.0120447	1
GO:0005542	MF	folic acid binding	14	16	0.0133348	1
GO:0007411	BP	axon guidance	63	90	0.0133351	1
GO:0004842	MF	ubiquitin-protein transferase activity	81	128	0.0136392	1
GO:0019684	BP	photosynthesis, light reaction	24	33	0.0139432	1
GO:0046854	BP	phosphatidylinositol phosphorylation	11	13	0.0142351	1
GO:0006120	BP	mitochondrial electron transport, NADH to ubiquinone	30	43	0.0144634	1
GO:0042803	MF	protein homodimerization activity	81	124	0.0145639	1
GO:0016758	MF	transferase activity, transferring hexosyl groups	81	122	0.0158034	1
GO:0051056	BP	regulation of small GTPase mediated signal transduction	40	56	0.0161435	1
GO:0004714	MF	transmembrane receptor protein tyrosine kinase activity	22	27	0.01633	1
GO:0001709	BP	cell fate determination	11	12	0.0163911	1
GO:0004144	MF	diacylglycerol O-acyltransferase activity	7	7	0.0171358	1
GO:0008299	BP	isoprenoid biosynthetic process	9	11	0.0175578	1
GO:0060914	BP	heart formation	7	7	0.0176051	1
GO:0016199	BP	axon midline choice point recognition	48	64	0.0181312	1
GO:0016491	MF	oxidoreductase activity	257	446	0.0187853	1
GO:0022409	BP	positive regulation of cell-cell adhesion	7	7	0.0195871	1
GO:0005747	CC	mitochondrial respiratory chain complex I	10	12	0.0199233	1
GO:0005740	CC	mitochondrial envelope	29	42	0.0210621	1
GO:0009082	BP	branched-chain amino acid biosynthetic process	9	10	0.0214076	1
GO:0009228	BP	thiamine biosynthetic process	10	12	0.0222198	1
GO:0016567	BP	protein ubiquitination	34	50	0.0223362	1
GO:0004455	MF	ketol-acid reductoisomerase activity	10	12	0.0223394	1
GO:0016820	MF	ATPase-coupled transmembrane transporter activity	24	35	0.0225556	1
GO:0015992			14	18	0.0237183	1
GO:0000221	CC	vacuolar proton-transporting V-type ATPase, V1 domain	13	17	0.0240938	1
GO:0005047	MF	signal recognition particle binding	7	7	0.0250603	1
GO:0006835	BP	dicarboxylic acid transport	10	12	0.026646	1
GO:0017153	MF	sodium:dicarboxylate symporter activity	10	12	0.026646	1
GO:0016310	BP	phosphorylation	55	91	0.0267435	1
GO:0002121	BP	inter-male aggressive behavior	41	56	0.0270297	1
GO:0007229	BP	integrin-mediated signaling pathway	10	12	0.0274806	1
GO:0030077	CC	plasma membrane light-harvesting complex	13	17	0.0275056	1
GO:0006897	BP	endocytosis	14	18	0.0276922	1
GO:0008137	MF	NADH dehydrogenase (ubiquinone) activity	78	126	0.0278964	1
GO:0007018	BP	microtubule-based movement	55	79	0.0285413	1
GO:0050909	BP	sensory perception of taste	18	22	0.0288515	1
GO:0008047	MF	enzyme activator activity	20	27	0.0288886	1
GO:0019730	BP	antimicrobial humoral response	37	49	0.0289899	1
GO:0016322	BP	neuron remodeling	5	5	0.029647	1
GO:0004869	MF	cysteine-type endopeptidase inhibitor activity	8	9	0.0304036	1
GO:0014019	BP	neuroblast development	6	6	0.0313897	1
GO:0035151	BP	regulation of tube size, open tracheal system	11	13	0.0321457	1
GO:0035293	BP	chitin-based larval cuticle pattern formation	7	8	0.0331193	1
GO:0016476	BP	regulation of embryonic cell shape	6	6	0.0350226	1
GO:0004385	MF	guanylate kinase activity	7	8	0.0369565	1
GO:0008121	MF	ubiquinol-cytochrome-c reductase activity	20	27	0.0375034	1
GO:0016331	BP	morphogenesis of embryonic epithelium	5	5	0.037681	1
GO:0003870	MF	5-aminolevulinate synthase activity	5	5	0.0381371	1
GO:0006778	BP	porphyrin-containing compound metabolic process	5	5	0.0381371	1
GO:0004838	MF	L-tyrosine:2-oxoglutarate aminotransferase activity	6	6	0.0385885	1
GO:0060325	BP	face morphogenesis	7	7	0.0390252	1
GO:0009306	BP	protein secretion	22	31	0.039463	1
GO:0009168	BP	purine ribonucleoside monophosphate biosynthetic process	5	5	0.0397412	1
GO:0045156	MF	electron transporter, transferring electrons within the cyclic electron transport pathway of photosynthesis activity	13	17	0.0400979	1
GO:0046961	MF	proton-transporting ATPase activity, rotational mechanism	17	24	0.0402254	1
GO:2000274	BP	regulation of epithelial cell migration, open tracheal system	6	6	0.0405718	1
GO:0008294	MF	calcium- and calmodulin-responsive adenylate cyclase activity	6	6	0.0406345	1
GO:0031554	BP	regulation of DNA-templated transcription, termination	6	7	0.0408846	1
GO:0009055	MF	electron transfer activity	177	296	0.0429331	1
GO:0007368	BP	determination of left/right symmetry	8	9	0.0437545	1
GO:0001745	BP	compound eye morphogenesis	22	32	0.0440952	1
GO:0000220	CC	vacuolar proton-transporting V-type ATPase, V0 domain	4	4	0.0448674	1
GO:0035160	BP	maintenance of epithelial integrity, open tracheal system	4	4	0.0456636	1
GO:0006099	BP	tricarboxylic acid cycle	20	30	0.0456934	1
GO:0006122	BP	mitochondrial electron transport, ubiquinol to cytochrome c	11	14	0.0457632	1
GO:0007367	BP	segment polarity determination	19	25	0.0459024	1
GO:0007220	BP	Notch receptor processing	5	5	0.0468912	1
GO:0048222	CC	glycoprotein network	20	29	0.0475664	1
GO:0042384			18	23	0.0483149	1
GO:0046933	MF	proton-transporting ATP synthase activity, rotational mechanism	12	16	0.0486815	1
KEGG enrichment of MED, non-sex-biased
Descr	Count	Size	Pvalue	qvalue
Oxidative phosphorylation [PATH:ko00190]	67	85	7.43625e-09	1.71777e-06
Axon guidance [PATH:ko04360]	45	56	8.88931e-07	0.000102672
Drug metabolism - cytochrome P450 [PATH:ko00982]	38	52	0.000279469	0.0215191
Metabolism of xenobiotics by cytochrome P450 [PATH:ko00980]	37	51	0.000427763	0.0247033
Valine, leucine and isoleucine degradation [PATH:ko00280]	24	32	0.0021564	0.0871848
Steroid hormone biosynthesis [PATH:ko00140]	27	37	0.00226454	0.0871848
ECM-receptor interaction [PATH:ko04512]	20	26	0.00308302	0.10174
Collecting duct acid secretion [PATH:ko04966]	10	11	0.00456189	0.120973
Retinol metabolism [PATH:ko00830]	31	45	0.00471323	0.120973
Drug metabolism - other enzymes [PATH:ko00983]	37	56	0.00621757	0.143626
Ubiquitin mediated proteolysis [PATH:ko04120]	55	89	0.0081362	0.17086
Pentose and glucuronate interconversions [PATH:ko00040]	29	44	0.0155713	0.285802
MAPK signaling pathway - yeast [PATH:ko04011]	8	9	0.0160841	0.285802
Glycine, serine and threonine metabolism [PATH:ko00260]	26	39	0.0176227	0.290775
Peroxisome [PATH:ko04146]	38	61	0.0218174	0.308973
Citrate cycle (TCA cycle) [PATH:ko00020]	20	29	0.0218329	0.308973
Pantothenate and CoA biosynthesis [PATH:ko00770]	11	14	0.0227383	0.308973
Terpenoid backbone biosynthesis [PATH:ko00900]	14	19	0.0242812	0.311608
Mucin type O-glycan biosynthesis [PATH:ko00512]	9	11	0.0267896	0.316076
Steroid biosynthesis [PATH:ko00100]	5	5	0.0273658	0.316076
Ascorbate and aldarate metabolism [PATH:ko00053]	27	42	0.0299021	0.328923
Porphyrin and chlorophyll metabolism [PATH:ko00860]	31	50	0.039675	0.408089
ABC transporters [PATH:ko02010]	17	25	0.0406322	0.408089
Wnt signaling pathway [PATH:ko04310]	47	80	0.0439852	0.419274
Regulation of actin cytoskeleton [PATH:ko04810]	48	82	0.045376	0.419274

## Sheet: MED, female-biased 8-fold
GO enrichment of MED, female-biased 8-fold
category	ontology	term	numDEInCat	numInCat	over_represented_pvalue	over_represented_FDR
GO:0043138	MF	3'-5' DNA helicase activity	8	8	1.69213e-10	1.15691e-06
GO:0003677	MF	DNA binding	122	1543	4.09385e-07	0.00139948
GO:0005656	CC	nuclear pre-replicative complex	5	5	7.95332e-07	0.00181256
GO:0008270	MF	zinc ion binding	128	1701	4.43996e-06	0.007589
GO:0006281	BP	DNA repair	30	248	1.96046e-05	0.0268074
GO:0006260	BP	DNA replication	28	229	3.40828e-05	0.0359193
GO:0000723	BP	telomere maintenance	5	8	3.67756e-05	0.0359193
GO:0005319	MF	lipid transporter activity	8	35	0.000163475	0.13971
GO:0006267	BP	pre-replicative complex assembly involved in nuclear cell cycle DNA replication	3	3	0.000219756	0.166942
GO:0005730	CC	nucleolus	18	141	0.000901696	0.502101
GO:0006270	BP	DNA replication initiation	10	60	0.000912394	0.502101
GO:0004386	MF	helicase activity	20	168	0.000955309	0.502101
GO:0009378	MF	four-way junction helicase activity	9	45	0.00102797	0.502101
GO:0006385	BP	transcription elongation from RNA polymerase III promoter	3	5	0.00110158	0.502101
GO:0006386	BP	termination of RNA polymerase III transcription	3	5	0.00110158	0.502101
GO:0009615	BP	response to virus	3	5	0.00129928	0.531598
GO:0008083	MF	growth factor activity	10	65	0.0013218	0.531598
GO:0005622	CC	intracellular	107	1576	0.00143568	0.54532
GO:0006869	BP	lipid transport	10	70	0.00189443	0.645478
GO:0007307	BP	eggshell chorion gene amplification	4	11	0.00194727	0.645478
GO:0005666	CC	DNA-directed RNA polymerase III complex	4	11	0.0019826	0.645478
GO:0005524	MF	ATP binding	92	1278	0.00235738	0.723523
GO:0032728	BP	positive regulation of interferon-beta production	2	2	0.00248131	0.723523
GO:0003723	MF	RNA binding	50	634	0.00253979	0.723523
GO:0070700	MF	BMP receptor binding	2	2	0.00265259	0.725431
GO:0051443	BP	positive regulation of ubiquitin-protein transferase activity	2	2	0.00309203	0.749539
GO:0071535	MF	RING-like zinc finger domain binding	2	2	0.00309203	0.749539
GO:0019204			6	26	0.00318621	0.749539
GO:0006334	BP	nucleosome assembly	6	28	0.00323039	0.749539
GO:0044030	BP	regulation of DNA methylation	2	2	0.00345122	0.749539
GO:0000279	BP	M phase	2	2	0.00351427	0.749539
GO:0032452	MF	histone demethylase activity	2	2	0.00354982	0.749539
GO:0000463	BP	maturation of LSU-rRNA from tricistronic rRNA transcript (SSU-rRNA, 5.8S rRNA, LSU-rRNA)	2	2	0.00364612	0.749539
GO:0002088	BP	lens development in camera-type eye	3	6	0.00372741	0.749539
GO:0015020	MF	glucuronosyltransferase activity	2	3	0.00425188	0.830574
GO:0000128	BP	flocculation	3	7	0.00461852	0.877134
GO:0007095	BP	mitotic G2 DNA damage checkpoint	5	21	0.00507316	0.910807
GO:0004803	MF	transposase activity	7	41	0.00508001	0.910807
GO:0051726	BP	regulation of cell cycle	6	32	0.00520033	0.910807
GO:0016538	MF	cyclin-dependent protein serine/threonine kinase regulator activity	3	7	0.00532869	0.910807
GO:0004518	MF	nuclease activity	8	54	0.0062055	1
GO:0035622	BP	intrahepatic bile duct development	2	3	0.00770544	1
GO:0005129	MF	granulocyte macrophage colony-stimulating factor receptor binding	2	3	0.00773442	1
GO:0000932	CC	P-body	4	16	0.00808042	1
GO:0032549	MF	ribonucleoside binding	2	3	0.00823535	1
GO:0008026	MF	ATP-dependent helicase activity	12	96	0.00825625	1
GO:0071310	BP	cellular response to organic substance	2	3	0.00848974	1
GO:0031017	BP	exocrine pancreas development	2	3	0.00853471	1
GO:0006313	BP	transposition, DNA-mediated	9	70	0.00879308	1
GO:0001948			2	3	0.00907063	1
GO:0010842	BP	retina layer formation	2	3	0.0101064	1
GO:0032461	BP	positive regulation of protein oligomerization	2	3	0.010178	1
GO:0007096	BP	regulation of exit from mitosis	2	3	0.0104989	1
GO:0006277	BP	DNA amplification	2	3	0.0104989	1
GO:0007282	BP	cystoblast division	2	3	0.0104989	1
GO:0007310	BP	oocyte dorsal/ventral axis specification	2	3	0.0104989	1
GO:0048134	BP	germ-line cyst formation	2	3	0.0104989	1
GO:0018149	BP	peptide cross-linking	3	11	0.0105284	1
GO:0006950	BP	response to stress	8	57	0.0108864	1
GO:0003887	MF	DNA-directed DNA polymerase activity	12	110	0.0113591	1
GO:0015995	BP	chlorophyll biosynthetic process	7	43	0.0118836	1
GO:0051258	BP	protein polymerization	8	63	0.0119557	1
GO:0048729	BP	tissue morphogenesis	2	4	0.0121725	1
GO:0009986	CC	cell surface	5	30	0.0122194	1
GO:0021537	BP	telencephalon development	2	4	0.0123027	1
GO:0007399	BP	nervous system development	5	26	0.0123328	1
GO:0003724	MF	RNA helicase activity	9	67	0.0124775	1
GO:0046872	MF	metal ion binding	39	520	0.0131126	1
GO:0008134	MF	transcription factor binding	12	108	0.0134444	1
GO:0009950	BP	dorsal/ventral axis specification	3	10	0.0142463	1
GO:0000278	BP	mitotic cell cycle	3	10	0.0148724	1
GO:0000922	CC	spindle pole	4	18	0.0149384	1
GO:1901137	BP	carbohydrate derivative biosynthetic process	2	4	0.0155722	1
GO:0044464	CC	cell part	6	40	0.01639	1
GO:0008716	MF	D-alanine-D-alanine ligase activity	3	10	0.0164032	1
GO:0035102	CC	PRC1 complex	2	4	0.0165628	1
GO:0004601	MF	peroxidase activity	5	32	0.0166455	1
GO:0045669	BP	positive regulation of osteoblast differentiation	2	4	0.0167134	1
GO:0030501	BP	positive regulation of bone mineralization	2	4	0.0173014	1
GO:0009103	BP	lipopolysaccharide biosynthetic process	10	80	0.0178806	1
GO:0048146	BP	positive regulation of fibroblast proliferation	2	4	0.0180501	1
GO:0016851	MF	magnesium chelatase activity	7	47	0.0184166	1
GO:0000786	CC	nucleosome	6	42	0.019014	1
GO:0005689	CC	U12-type spliceosomal complex	2	4	0.019026	1
GO:0042771	BP	intrinsic apoptotic signaling pathway in response to DNA damage by p53 class mediator	2	4	0.0197052	1
GO:0021984	BP	adenohypophysis development	2	5	0.0197794	1
GO:0015030	CC	Cajal body	2	4	0.0199955	1
GO:0001673	CC	male germ cell nucleus	2	4	0.0201384	1
GO:0051329	BP	mitotic interphase	2	4	0.0201584	1
GO:0004565	MF	beta-galactosidase activity	3	11	0.0202377	1
GO:0007415	BP	defasciculation of motor neuron axon	2	5	0.0220043	1
GO:0003690	MF	double-stranded DNA binding	3	12	0.0224624	1
GO:0045665	BP	negative regulation of neuron differentiation	2	5	0.0233831	1
GO:0019083	BP	viral transcription	4	21	0.0234896	1
GO:0035556	BP	intracellular signal transduction	21	262	0.0235939	1
GO:0014070	BP	response to organic cyclic compound	2	5	0.0247123	1
GO:0051567	BP	histone H3-K9 methylation	2	5	0.0280296	1
GO:0051301	BP	cell division	9	77	0.0291021	1
GO:0001522	BP	pseudouridine synthesis	3	13	0.0301338	1
GO:0000981	MF	RNA polymerase II transcription factor activity, sequence-specific DNA binding	3	14	0.030348	1
GO:0007548	BP	sex differentiation	3	14	0.0315289	1
GO:0035035	MF	histone acetyltransferase binding	2	5	0.0316514	1
GO:0030145	MF	manganese ion binding	5	32	0.031689	1
GO:0006996	BP	organelle organization	2	5	0.0318211	1
GO:0061328	BP	posterior Malpighian tubule development	2	6	0.0318606	1
GO:0030723	BP	ovarian fusome organization	2	5	0.0322525	1
GO:0051038	BP	negative regulation of transcription involved in meiotic cell cycle	1	1	0.0336167	1
GO:0051431	MF	corticotropin-releasing hormone receptor 2 binding	1	1	0.0337434	1
GO:0007350	BP	blastoderm segmentation	2	6	0.0337538	1
GO:0009888	BP	tissue development	2	6	0.035348	1
GO:0045046	BP	protein import into peroxisome membrane	1	1	0.0355043	1
GO:0007052	BP	mitotic spindle organization	5	32	0.0355197	1
GO:0006364	BP	rRNA processing	7	58	0.0356737	1
GO:0016554	BP	cytidine to uridine editing	1	1	0.0359405	1
GO:0030895	CC	apolipoprotein B mRNA editing enzyme complex	1	1	0.0359405	1
GO:0010862	BP	positive regulation of pathway-restricted SMAD protein phosphorylation	2	6	0.0363004	1
GO:0015878	BP	biotin transport	1	1	0.0365913	1
GO:0015887	BP	pantothenate transmembrane transport	1	1	0.0365913	1
GO:0015939	BP	pantothenate metabolic process	1	1	0.0365913	1
GO:0009982	MF	pseudouridine synthase activity	3	14	0.0376244	1
GO:0005654	CC	nucleoplasm	7	55	0.0376373	1
GO:0045089	BP	positive regulation of innate immune response	1	1	0.0391492	1
GO:0048565	BP	digestive tract development	2	6	0.0398914	1
GO:0033990	MF	ectoine synthase activity	1	1	0.0401022	1
GO:0008193	MF	tRNA guanylyltransferase activity	2	6	0.0401719	1
GO:0005779	CC	integral component of peroxisomal membrane	2	6	0.0407926	1
GO:0006479	BP	protein methylation	4	23	0.0416962	1
GO:0003682	MF	chromatin binding	8	75	0.0420479	1
GO:0008474	MF	palmitoyl-(protein) hydrolase activity	2	6	0.0423431	1
GO:0006711	BP	estrogen catabolic process	1	1	0.042425	1
GO:0046226	BP	coumarin catabolic process	1	1	0.042425	1
GO:0001938	BP	positive regulation of endothelial cell proliferation	1	1	0.0425671	1
GO:0003130	BP	BMP signaling pathway involved in heart induction	1	1	0.0425671	1
GO:0003308	BP	negative regulation of Wnt signaling pathway involved in heart development	1	1	0.0425671	1
GO:0006700	BP	C21-steroid hormone biosynthetic process	1	1	0.0425671	1
GO:0010720	BP	positive regulation of cell development	1	1	0.0425671	1
GO:0010922	BP	positive regulation of phosphatase activity	1	1	0.0425671	1
GO:0042481	BP	regulation of odontogenesis	1	1	0.0425671	1
GO:0060317	BP	cardiac epithelial to mesenchymal transition	1	1	0.0425671	1
GO:0061036	BP	positive regulation of cartilage development	1	1	0.0425671	1
GO:0090032	BP	negative regulation of steroid hormone biosynthetic process	1	1	0.0425671	1
GO:2000726	BP	negative regulation of cardiac muscle cell differentiation	1	1	0.0425671	1
GO:0006261	BP	DNA-dependent DNA replication	2	6	0.0442559	1
GO:0004398	MF	histidine decarboxylase activity	1	1	0.0454054	1
GO:0004693	MF	cyclin-dependent protein serine/threonine kinase activity	2	6	0.0458662	1
GO:0035186	BP	syncytial blastoderm mitotic cell cycle	2	6	0.0464661	1
GO:0030261	BP	chromosome condensation	3	15	0.0471598	1
GO:0001618	MF	virus receptor activity	1	1	0.0473286	1
GO:0003051	BP	angiotensin-mediated drinking behavior	1	1	0.0473286	1
GO:0017046	MF	peptide hormone binding	1	1	0.0473286	1
GO:0032800	BP	receptor biosynthetic process	1	1	0.0473286	1
GO:0042312			1	1	0.0473286	1
GO:0019031	CC	viral envelope	17	207	0.0474627	1
GO:0009246	BP	enterobacterial common antigen biosynthetic process	1	1	0.0475803	1
GO:0003002	BP	regionalization	2	7	0.047856	1
GO:0048598	BP	embryonic morphogenesis	2	7	0.0488338	1
KEGG enrichment of MED, female-biased 8-fold
Descr	Count	Size	Pvalue	qvalue
Cell cycle [PATH:ko04110]	22	74	3.30084e-13	4.06004e-11
DNA replication [PATH:ko03030]	11	26	5.41272e-09	3.32882e-07
Pyrimidine metabolism [PATH:ko00240]	15	80	1.99381e-06	8.17461e-05
Cell cycle - yeast [PATH:ko04111]	11	48	6.62346e-06	0.000203671
Progesterone-mediated oocyte maturation [PATH:ko04914]	10	46	2.9213e-05	0.000718639
Meiosis - yeast [PATH:ko04113]	9	41	6.87345e-05	0.00140906
p53 signaling pathway [PATH:ko04115]	6	21	0.000254848	0.00447805
Cytosolic DNA-sensing pathway [PATH:ko04623]	5	17	0.000744079	0.0114402
RNA polymerase [PATH:ko03020]	6	27	0.0011069	0.0151276
Ribosome biogenesis in eukaryotes [PATH:ko03008]	9	64	0.00219581	0.0270085
Insect hormone biosynthesis [PATH:ko00981]	3	9	0.00644962	0.0721184
Base excision repair [PATH:ko03410]	4	18	0.00781511	0.0801049
Purine metabolism [PATH:ko00230]	12	123	0.00955171	0.0903739
Sesquiterpenoid and triterpenoid biosynthesis [PATH:ko00909]	2	4	0.0117655	0.0964772
Betalain biosynthesis [PATH:ko00965]	2	4	0.0117655	0.0964772
Nucleotide excision repair [PATH:ko03420]	5	32	0.0139203	0.107013
Cytokine-cytokine receptor interaction [PATH:ko04060]	3	13	0.0191918	0.138858
RNA degradation [PATH:ko03018]	7	62	0.0217341	0.148517
Pentose phosphate pathway [PATH:ko00030]	4	25	0.0252116	0.163212
Oocyte meiosis [PATH:ko04114]	7	67	0.0318189	0.195686
Mismatch repair [PATH:ko03430]	3	17	0.0399298	0.233875
