# Supplementary material for: Evolutionary Patterns of Sex-Biased Genes in Three Species of Haplodiploid Insects
Source: Insects. 2020 May 26;11(6):326. doi: 10.3390/insects11060326 (PMC7349267; doi:10.3390/insects11060326)
Supplement: Supplementary file 1 [file insects-11-00326-s001.zip › Additional file 2 GO and KEGG enrichment for evolution of protein sequences.xlsx]

## Sheet: high KaKs
GO enrichment of high Ka/Ks
category	ontology	term	count	size	p-value	q-value
GO:0003993	MF	acid phosphatase activity	8	10	0.000321627	1
GO:0008234	MF	cysteine-type peptidase activity	18	37	0.00155462	1
GO:0097159	MF	organic cyclic compound binding	18	43	0.00410844	1
GO:1901363	MF	heterocyclic compound binding	18	43	0.00410844	1
GO:0005739	CC	mitochondrion	40	113	0.00412274	1
GO:0030173	CC	integral component of Golgi membrane	5	6	0.00439945	1
GO:0003676	MF	nucleic acid binding	83	279	0.00636627	1
GO:0001934	BP	positive regulation of protein phosphorylation	3	3	0.00705309	1
GO:0008535	BP	respiratory chain complex IV assembly	4	5	0.0106597	1
GO:0030027	CC	lamellipodium	5	7	0.0106729	1
GO:0004345	MF	glucose-6-phosphate dehydrogenase activity	3	3	0.0122507	1
GO:0043005	CC	neuron projection	5	7	0.0123178	1
GO:0006644	BP	phospholipid metabolic process	3	3	0.0123398	1
GO:0008270	MF	zinc ion binding	142	529	0.0124201	1
GO:0060052	BP	neurofilament cytoskeleton organization	3	3	0.0141009	1
GO:0005488	MF	binding	43	134	0.0162379	1
GO:0019871	MF	sodium channel inhibitor activity	6	11	0.018961	1
GO:0004869	MF	cysteine-type endopeptidase inhibitor activity	3	3	0.0192824	1
GO:0048701	BP	embryonic cranial skeleton morphogenesis	3	3	0.0197586	1
GO:0016788	MF	hydrolase activity, acting on ester bonds	13	31	0.0198	1
GO:0004518	MF	nuclease activity	11	25	0.021447	1
GO:0007127	BP	meiosis I	3	3	0.0217075	1
GO:0008137	MF	NADH dehydrogenase (ubiquinone) activity	17	45	0.0255752	1
GO:0005097	MF	Rab GTPase activator activity	6	11	0.0256173	1
GO:0006508	BP	proteolysis	52	172	0.0284586	1
GO:0045187	BP	regulation of circadian sleep/wake cycle, sleep	2	2	0.0285559	1
GO:0043524	BP	negative regulation of neuron apoptotic process	5	9	0.0319589	1
GO:0016787	MF	hydrolase activity	57	197	0.0326914	1
GO:0048468	BP	cell development	2	2	0.0327366	1
GO:0009082	BP	branched-chain amino acid biosynthetic process	3	4	0.0347697	1
GO:0008318	MF	protein prenyltransferase activity	4	6	0.0348153	1
GO:0018342	BP	protein prenylation	4	6	0.0348153	1
GO:0006120	BP	mitochondrial electron transport, NADH to ubiquinone	9	20	0.0359671	1
GO:0016791	MF	phosphatase activity	10	23	0.0364322	1
GO:0043085	BP	positive regulation of catalytic activity	2	2	0.0366066	1
GO:0004525	MF	ribonuclease III activity	3	4	0.0367922	1
GO:0005819	CC	spindle	5	9	0.0379361	1
GO:0003714	MF	transcription corepressor activity	3	4	0.0379757	1
GO:0004887	MF	thyroid hormone receptor activity	2	2	0.0380601	1
GO:0022416	BP	chaeta development	8	17	0.0401144	1
GO:0000038	BP	very long-chain fatty acid metabolic process	2	2	0.0408025	1
GO:0004185	MF	serine-type carboxypeptidase activity	3	4	0.0409641	1
GO:0030672	CC	synaptic vesicle membrane	2	2	0.0416648	1
GO:0035222	BP	wing disc pattern formation	2	2	0.0418842	1
GO:0044451	CC	nucleoplasm part	2	2	0.0421508	1
GO:0004197	MF	cysteine-type endopeptidase activity	15	40	0.0425852	1
GO:0050661	MF	NADP binding	7	15	0.0428081	1
GO:0005664	CC	nuclear origin of replication recognition complex	2	2	0.0429112	1
GO:0048584	BP	positive regulation of response to stimulus	2	2	0.0437246	1
GO:0016896	MF	exoribonuclease activity, producing 5'-phosphomonoesters	2	2	0.0448724	1
GO:0032947	MF	protein-containing complex scaffold activity	2	2	0.0451714	1
GO:0000089	BP	mitotic metaphase	2	2	0.0458326	1
GO:0006687	BP	glycosphingolipid metabolic process	2	2	0.0461356	1
GO:0006188	BP	IMP biosynthetic process	3	4	0.0467316	1
GO:0070064	MF	proline-rich region binding	2	2	0.0476771	1
GO:0006303	BP	double-strand break repair via nonhomologous end joining	4	7	0.048351	1
GO:0006412	BP	translation	49	158	0.0484051	1
GO:0016706	MF	oxidoreductase activity, acting on paired donors, with incorporation or reduction of molecular oxygen, 2-oxoglutarate as one donor, and incorporation of one atom each of oxygen into both donors	8	19	0.0489308	1
GO:0005761	CC	mitochondrial ribosome	2	2	0.0499625	1
KEGG enrichment of high Ka/Ks
pathway desicription	count	size	p-value	q-value
Lysosome [PATH:ko04142]	22	52	4.63018e-05	0.00796391
Oxidative phosphorylation [PATH:ko00190]	18	44	0.000391214	0.0336444
Vitamin digestion and absorption [PATH:ko04977]	3	3	0.00634533	0.363799
Glycerophospholipid metabolism [PATH:ko00564]	8	18	0.00998271	0.429257
Aminoacyl-tRNA biosynthesis [PATH:ko00970]	11	31	0.018473	0.486821
Complement and coagulation cascades [PATH:ko04610]	3	4	0.0218785	0.486821
Ether lipid metabolism [PATH:ko00565]	5	10	0.0238161	0.486821
Plant-pathogen interaction [PATH:ko04626]	4	7	0.0254732	0.486821
Retinol metabolism [PATH:ko00830]	4	7	0.0254732	0.486821
Antigen processing and presentation [PATH:ko04612]	7	18	0.0347916	0.598416
Fanconi anemia pathway [PATH:ko03460]	6	15	0.043516	0.625277
Fat digestion and absorption [PATH:ko04975]	4	8	0.043624	0.625277

## Sheet: low kaks
GO enrichment of low Ka/Ks
category	ontology	term	count	size	p-value	q-value
GO:0006184	BP	GTP catabolic process	22	32	5.5959e-07	0.00272744
GO:0003924	MF	GTPase activity	48	107	1.84509e-05	0.0368842
GO:0005525	MF	GTP binding	58	138	2.79919e-05	0.0368842
GO:0005737	CC	cytoplasm	149	430	3.29745e-05	0.0368842
GO:0016881	MF	acid-amino acid ligase activity	15	22	3.78377e-05	0.0368842
GO:0019001	MF	guanyl nucleotide binding	10	12	5.55275e-05	0.0451068
GO:0046034	BP	ATP metabolic process	7	7	7.65779e-05	0.0533201
GO:0007186	BP	G-protein coupled receptor signaling pathway	26	51	0.000123517	0.073653
GO:0004842	MF	ubiquitin-protein transferase activity	29	59	0.00013648	0.073653
GO:0015031	BP	protein transport	25	49	0.000161413	0.073653
GO:0030131	CC	clathrin adaptor complex	9	11	0.000166226	0.073653
GO:0000398	BP	mRNA splicing, via spliceosome	21	39	0.000225891	0.0917494
GO:0007264	BP	small GTPase mediated signal transduction	37	84	0.000245003	0.0918573
GO:0006099	BP	tricarboxylic acid cycle	13	20	0.00028964	0.0963267
GO:0003743	MF	translation initiation factor activity	22	42	0.000296451	0.0963267
GO:0004672	MF	protein kinase activity	44	107	0.00042426	0.12924
GO:0015991	BP	ATP hydrolysis coupled proton transport	19	35	0.000492196	0.141115
GO:0008553	MF	proton-exporting ATPase activity, phosphorylative mechanism	9	12	0.000521502	0.141211
GO:0006413	BP	translational initiation	21	42	0.000907208	0.232723
GO:0030117	CC	membrane coat	13	22	0.000976725	0.238028
GO:0016469	CC	proton-transporting two-sector ATPase complex	5	5	0.00115165	0.267293
GO:0005886	CC	plasma membrane	39	95	0.00128845	0.273771
GO:0007269	BP	neurotransmitter secretion	9	13	0.0012919	0.273771
GO:0007010	BP	cytoskeleton organization	9	13	0.00136509	0.277227
GO:0005811	CC	lipid droplet	29	66	0.00151178	0.294736
GO:0005515	MF	protein binding	305	1022	0.00166879	0.304033
GO:0006468	BP	protein phosphorylation	47	122	0.00168422	0.304033
GO:0007173	BP	epidermal growth factor receptor signaling pathway	7	9	0.00182511	0.3177
GO:0015992	BP	proton transport	7	9	0.00203543	0.342092
GO:0022625	CC	cytosolic large ribosomal subunit	7	9	0.00332024	0.515402
GO:0016192	BP	vesicle-mediated transport	26	61	0.00359359	0.515402
GO:0005634	CC	nucleus	195	632	0.00363526	0.515402
GO:0006886	BP	intracellular protein transport	45	120	0.00368427	0.515402
GO:0046961	MF	proton-transporting ATPase activity, rotational mechanism	8	12	0.00372857	0.515402
GO:0051082	MF	unfolded protein binding	21	46	0.00396009	0.515402
GO:0005524	MF	ATP binding	161	516	0.00412558	0.515402
GO:0016183	BP	synaptic vesicle coating	4	4	0.00446599	0.515402
GO:0000045	BP	autophagosome assembly	4	4	0.00448137	0.515402
GO:0017004	BP	cytochrome complex assembly	4	4	0.00451209	0.515402
GO:0008360	BP	regulation of cell shape	12	22	0.0045198	0.515402
GO:0005622	CC	intracellular	160	508	0.00471473	0.515402
GO:0004866	MF	endopeptidase inhibitor activity	4	4	0.00474033	0.515402
GO:0007015	BP	actin filament organization	7	10	0.0048473	0.515402
GO:0046933	MF	proton-transporting ATP synthase activity, rotational mechanism	6	8	0.00507616	0.515402
GO:0005840	CC	ribosome	55	149	0.00512976	0.515402
GO:0005839	CC	proteasome core complex	8	12	0.00517503	0.515402
GO:0051603	BP	proteolysis involved in cellular protein catabolic process	8	12	0.00517503	0.515402
GO:0016905	MF	myosin heavy chain kinase activity	6	8	0.00517692	0.515402
GO:0071013	CC	catalytic step 2 spliceosome	17	36	0.00518151	0.515402
GO:0042675	BP	compound eye cone cell differentiation	4	4	0.0056166	0.547506
GO:0030234	MF	enzyme regulator activity	6	8	0.00578834	0.553183
GO:0000781	CC	chromosome, telomeric region	5	6	0.00598465	0.560946
GO:0005875	CC	microtubule associated complex	27	66	0.00631018	0.580299
GO:0016820	MF	hydrolase activity, acting on acid anhydrides, catalyzing transmembrane movement of substances	10	18	0.00694138	0.626524
GO:0004674	MF	protein serine/threonine kinase activity	27	67	0.00754961	0.669033
GO:0004871	MF	signal transducer activity	21	49	0.00838479	0.724926
GO:0016567	BP	protein ubiquitination	13	26	0.0084778	0.724926
GO:0006200	BP	ATP catabolic process	15	32	0.00915852	0.769632
GO:0007155	BP	cell adhesion	27	68	0.00948562	0.770614
GO:0009306	BP	protein secretion	7	11	0.0095407	0.770614
GO:0008021	CC	synaptic vesicle	9	16	0.00975413	0.770614
GO:0016592	CC	mediator complex	11	21	0.00991862	0.770614
GO:0004298	MF	threonine-type endopeptidase activity	8	13	0.00996075	0.770614
GO:0006412	BP	translation	56	158	0.0116535	0.878845
GO:0000221	CC	vacuolar proton-transporting V-type ATPase, V1 domain	6	9	0.0118563	0.878845
GO:0003735	MF	structural constituent of ribosome	56	158	0.0121573	0.878845
GO:0007474	BP	imaginal disc-derived wing vein specification	6	9	0.0122359	0.878845
GO:0005680	CC	anaphase-promoting complex	14	30	0.0122613	0.878845
GO:0005852	CC	eukaryotic translation initiation factor 3 complex	6	9	0.0134166	0.947717
GO:0005801	CC	cis-Golgi network	6	9	0.0146794	1
GO:0004175	MF	endopeptidase activity	8	14	0.0146946	1
GO:0004930	MF	G-protein coupled receptor activity	12	25	0.0154009	1
GO:0042787	BP	protein ubiquitination involved in ubiquitin-dependent protein catabolic process	5	7	0.0159897	1
GO:0007416	BP	synapse assembly	5	7	0.0160249	1
GO:0004435	MF	phosphatidylinositol phospholipase C activity	5	7	0.0162223	1
GO:0000502	CC	proteasome complex	5	7	0.0166793	1
GO:0022008	BP	neurogenesis	32	86	0.0168998	1
GO:0004198	MF	calcium-dependent cysteine-type endopeptidase activity	3	3	0.0172837	1
GO:0070936	BP	protein K48-linked ubiquitination	3	3	0.0172837	1
GO:0006537	BP	glutamate biosynthetic process	3	3	0.0172837	1
GO:0004702	MF	signal transducer, downstream of receptor, with serine/threonine kinase activity	3	3	0.017284	1
GO:0016012	CC	sarcoglycan complex	3	3	0.0173258	1
GO:0016337	BP	single organismal cell-cell adhesion	5	7	0.0174883	1
GO:0033643	CC	host cell part	3	3	0.017489	1
GO:0004449	MF	isocitrate dehydrogenase (NAD+) activity	3	3	0.0176174	1
GO:0042777	BP	plasma membrane ATP synthesis coupled proton transport	4	5	0.0177865	1
GO:0030707	BP	ovarian follicle cell development	4	5	0.0182617	1
GO:0031145	BP	anaphase-promoting complex-dependent catabolic process	7	12	0.0185469	1
GO:0032008	BP	positive regulation of TOR signaling	3	3	0.0195415	1
GO:0071230	BP	cellular response to amino acid stimulus	3	3	0.0195415	1
GO:0003700	MF	DNA binding transcription factor activity	59	176	0.0203507	1
GO:0001104	MF	RNA polymerase II transcription cofactor activity	10	20	0.0203522	1
GO:0008593	BP	regulation of Notch signaling pathway	3	3	0.0212599	1
GO:0007298	BP	border follicle cell migration	6	10	0.0232448	1
GO:0006813	BP	potassium ion transport	12	26	0.0236284	1
GO:0007517	BP	muscle organ development	6	10	0.0237049	1
GO:0022627	CC	cytosolic small ribosomal subunit	4	5	0.0243042	1
GO:0016020	CC	membrane	171	575	0.0244571	1
GO:0051301	BP	cell division	17	41	0.0246129	1
GO:0000022	BP	mitotic spindle elongation	7	12	0.026913	1
GO:0035556	BP	intracellular signal transduction	30	82	0.0270565	1
GO:0019773	CC	proteasome core complex, alpha-subunit complex	6	10	0.0271143	1
GO:0006355	BP	regulation of transcription, DNA-templated	109	353	0.0276601	1
GO:0016199	BP	axon midline choice point recognition	6	10	0.0287236	1
GO:0043565	MF	sequence-specific DNA binding	39	111	0.0289354	1
GO:0007476	BP	imaginal disc-derived wing morphogenesis	16	39	0.0310488	1
GO:0007417	BP	central nervous system development	5	8	0.0314087	1
GO:0030036	BP	actin cytoskeleton organization	5	8	0.0314087	1
GO:0004402	MF	histone acetyltransferase activity	8	16	0.0333725	1
GO:0033178	CC	proton-transporting two-sector ATPase complex, catalytic domain	5	8	0.0335115	1
GO:0006911	BP	phagocytosis, engulfment	15	36	0.0340507	1
GO:0006357	BP	regulation of transcription by RNA polymerase II	14	34	0.0404591	1
GO:0071011	CC	precatalytic spliceosome	14	34	0.0412165	1
GO:0000166	MF	nucleotide binding	68	215	0.0414359	1
GO:0004715	MF	non-membrane spanning protein tyrosine kinase activity	4	6	0.0423235	1
GO:0007528	BP	neuromuscular junction development	4	6	0.042633	1
GO:0005516	MF	calmodulin binding	6	11	0.0426792	1
GO:0015450	MF	P-P-bond-hydrolysis-driven protein transmembrane transporter activity	6	11	0.042838	1
GO:0016021	CC	integral component of membrane	189	650	0.0428459	1
GO:0006626	BP	protein targeting to mitochondrion	6	11	0.0431571	1
GO:0008355	BP	olfactory learning	9	19	0.0435623	1
GO:0035327	CC	transcriptionally active chromatin	4	6	0.0435702	1
GO:0000145	CC	exocyst	4	6	0.0447576	1
GO:0007391	BP	dorsal closure	7	14	0.0453605	1
GO:0016272	CC	prefoldin complex	8	16	0.0474469	1
GO:0005096	MF	GTPase activator activity	7	14	0.049947	1
GO:0051865	BP	protein autoubiquitination	4	6	0.0499717	1
KEGG enrichment of low Ka/Ks
pathway desicription	count	size	p-value	q-value
Ribosome [PATH:ko03010]	42	55	6.7273e-11	1.31855e-08
Phagosome [PATH:ko04145]	19	28	0.000228665	0.0149394
Chemokine signaling pathway [PATH:ko04062]	19	28	0.000228665	0.0149394
Synaptic vesicle cycle [PATH:ko04721]	15	21	0.00046689	0.0228776
Natural killer cell mediated cytotoxicity [PATH:ko04650]	11	14	0.00078641	0.0308273
PI3K-Akt signaling pathway [PATH:ko04151]	22	37	0.00115108	0.037602
Fc epsilon RI signaling pathway [PATH:ko04664]	9	11	0.00154203	0.0431768
Tight junction [PATH:ko04530]	16	25	0.00190428	0.0446758
T cell receptor signaling pathway [PATH:ko04660]	11	15	0.00205144	0.0446758
Collecting duct acid secretion [PATH:ko04966]	7	8	0.00286728	0.0497916
Aldosterone-regulated sodium reabsorption [PATH:ko04960]	7	8	0.00286728	0.0497916
B cell receptor signaling pathway [PATH:ko04662]	8	10	0.00379109	0.0497916
Gap junction [PATH:ko04540]	14	22	0.00399635	0.0497916
Glutamatergic synapse [PATH:ko04724]	14	22	0.00399635	0.0497916
mRNA surveillance pathway [PATH:ko03015]	23	42	0.00399848	0.0497916
ErbB signaling pathway [PATH:ko04012]	10	14	0.00455013	0.0497916
Endocrine and other factor-regulated calcium reabsorption [PATH:ko04961]	10	14	0.00455013	0.0497916
GABAergic synapse [PATH:ko04727]	11	16	0.0045727	0.0497916
Focal adhesion [PATH:ko04510]	20	36	0.00579356	0.0597652
Citrate cycle (TCA cycle) [PATH:ko00020]	15	25	0.00642651	0.0629798
Wnt signaling pathway [PATH:ko04310]	20	37	0.00869153	0.0765244
Spliceosome [PATH:ko03040]	32	66	0.00893386	0.0765244
Protein export [PATH:ko03060]	7	9	0.00912603	0.0765244
Proteasome [PATH:ko03050]	16	28	0.00937034	0.0765244
Endocytosis [PATH:ko04144]	21	40	0.0110904	0.0869488
Dopaminergic synapse [PATH:ko04728]	17	31	0.0127506	0.0961198
mTOR signaling pathway [PATH:ko04150]	10	16	0.0178389	0.124872
Cholinergic synapse [PATH:ko04725]	10	16	0.0178389	0.124872
Meiosis - yeast [PATH:ko04113]	17	32	0.0188297	0.12567
Long-term depression [PATH:ko04730]	9	14	0.0193877	0.12567
Insulin signaling pathway [PATH:ko04910]	19	37	0.0205176	0.12567
Regulation of actin cytoskeleton [PATH:ko04810]	19	37	0.0205176	0.12567
Notch signaling pathway [PATH:ko04330]	7	10	0.0215742	0.128138
Oocyte meiosis [PATH:ko04114]	20	40	0.0247702	0.142793
Long-term potentiation [PATH:ko04720]	11	19	0.0269865	0.151124
Serotonergic synapse [PATH:ko04726]	9	15	0.034148	0.185917
Fc gamma R-mediated phagocytosis [PATH:ko04666]	12	22	0.0367377	0.189489
Phosphatidylinositol signaling system [PATH:ko04070]	12	22	0.0367377	0.189489
Neuroactive ligand-receptor interaction [PATH:ko04080]	7	11	0.0421991	0.211949
Osteoclast differentiation [PATH:ko04380]	6	9	0.0459859	0.211949
Axon guidance [PATH:ko04360]	13	25	0.0467246	0.211949
Glycolysis / Gluconeogenesis [PATH:ko00010]	13	25	0.0467246	0.211949
Leukocyte transendothelial migration [PATH:ko04670]	10	18	0.0481305	0.211949
Carbohydrate digestion and absorption [PATH:ko04973]	4	5	0.0482219	0.211949
Toll-like receptor signaling pathway [PATH:ko04620]	5	7	0.0486619	0.211949
