# Supplementary material for: Evolutionary Patterns of Sex-Biased Genes in Three Species of Haplodiploid Insects
Source: Insects. 2020 May 26;11(6):326. doi: 10.3390/insects11060326 (PMC7349267; doi:10.3390/insects11060326)
Supplement: Supplementary file 1 [file insects-11-00326-s001.zip › Additional file 3 GO and KEGG enrichment for evolution of expression.xlsx]

## Sheet: high  Dx and low Vx
GO enrichment of high Dx and low Vx
category	ontology	term	count	size	p-value	q-value
GO:0008049	BP	male courtship behavior	5	5	0.000900019	1
GO:0055114	BP	oxidation-reduction process	117	399	0.00190541	1
GO:0007420	BP	brain development	6	8	0.0026903	1
GO:0051533	BP	positive regulation of NFAT protein import into nucleus	4	4	0.00441072	1
GO:0007049	BP	cell cycle	25	67	0.00610634	1
GO:0016651	MF	oxidoreductase activity, acting on NAD(P)H	6	9	0.00685752	1
GO:0042803	MF	protein homodimerization activity	18	44	0.00689743	1
GO:0005543	MF	phospholipid binding	16	36	0.0078542	1
GO:0016021	CC	integral component of membrane	180	649	0.0082674	1
GO:0090200	BP	positive regulation of release of cytochrome c from mitochondria	3	3	0.00867846	1
GO:0000287	MF	magnesium ion binding	17	43	0.0102198	1
GO:0008649	MF	rRNA methyltransferase activity	7	13	0.0107237	1
GO:2001244	BP	positive regulation of intrinsic apoptotic signaling pathway	3	3	0.0114789	1
GO:0006471	BP	protein ADP-ribosylation	4	5	0.012228	1
GO:0007423	BP	sensory organ development	3	3	0.0124417	1
GO:0005795	CC	Golgi stack	5	7	0.0126988	1
GO:0006621	BP	protein retention in ER lumen	3	3	0.0140599	1
GO:0000139	CC	Golgi membrane	8	15	0.0145467	1
GO:0030246	MF	carbohydrate binding	15	37	0.0153053	1
GO:0000154	BP	rRNA modification	7	14	0.0166558	1
GO:0000179	MF	rRNA (adenine-N6,N6-)-dimethyltransferase activity	7	14	0.0166558	1
GO:0019933	BP	cAMP-mediated signaling	3	3	0.0173672	1
GO:0016485	BP	protein processing	5	8	0.0177907	1
GO:0032956	BP	regulation of actin cytoskeleton organization	3	3	0.0182135	1
GO:0007616	BP	long-term memory	7	13	0.018915	1
GO:0004519	MF	endonuclease activity	10	22	0.0210376	1
GO:0009312	BP	oligosaccharide biosynthetic process	5	8	0.0219785	1
GO:0004181	MF	metallocarboxypeptidase activity	5	9	0.0243245	1
GO:0009116	BP	nucleoside metabolic process	5	8	0.0245955	1
GO:0008299	BP	isoprenoid biosynthetic process	5	8	0.0256126	1
GO:0007050	BP	cell cycle arrest	5	8	0.0257537	1
GO:0045211	CC	postsynaptic membrane	6	11	0.0268497	1
GO:0007219	BP	Notch signaling pathway	7	14	0.0306305	1
GO:0006338	BP	chromatin remodeling	6	11	0.03205	1
GO:0008307	MF	structural constituent of muscle	4	6	0.0330329	1
GO:0004057	MF	arginyltransferase activity	3	4	0.0330958	1
GO:0016598	BP	protein arginylation	3	4	0.0330958	1
GO:0019835	BP	cytolysis	4	6	0.0335984	1
GO:0008750	MF	NAD(P)+ transhydrogenase (AB-specific) activity	2	2	0.0344128	1
GO:0016627	MF	oxidoreductase activity, acting on the CH-CH group of donors	7	14	0.0344269	1
GO:0008474	MF	palmitoyl-(protein) hydrolase activity	3	4	0.035109	1
GO:0004601	MF	peroxidase activity	5	10	0.0355841	1
GO:0035151	BP	regulation of tube size, open tracheal system	3	4	0.0363536	1
GO:0004602	MF	glutathione peroxidase activity	2	2	0.036413	1
GO:0008284	BP	positive regulation of cell proliferation	7	15	0.0370541	1
GO:0009117	BP	nucleotide metabolic process	3	4	0.0370981	1
GO:0004659	MF	prenyltransferase activity	4	6	0.0379485	1
GO:0035690	BP	cellular response to drug	2	2	0.0382711	1
GO:0008272	BP	sulfate transport	4	6	0.0383802	1
GO:0015116	MF	sulfate transmembrane transporter activity	4	6	0.0383802	1
GO:0030259	BP	lipid glycosylation	5	10	0.0388877	1
GO:0006109	BP	regulation of carbohydrate metabolic process	2	2	0.0399341	1
GO:0043406	BP	positive regulation of MAP kinase activity	2	2	0.0439772	1
GO:0005783	CC	endoplasmic reticulum	17	48	0.0452349	1
GO:0048137	BP	spermatocyte division	2	2	0.0459025	1
GO:0006308	BP	DNA catabolic process	3	4	0.0460448	1
GO:0032461	BP	positive regulation of protein oligomerization	2	2	0.0463569	1
GO:0051020	MF	GTPase binding	3	4	0.0473171	1
GO:0004303	MF	estradiol 17-beta-dehydrogenase activity	2	2	0.0484022	1
GO:0042474	BP	middle ear morphogenesis	2	2	0.0486607	1
GO:0007520	BP	myoblast fusion	4	7	0.0487509	1
GO:0051403	BP	stress-activated MAPK cascade	3	4	0.0488496	1
GO:0007275	BP	multicellular organism development	15	43	0.0489475	1
GO:0016529	CC	sarcoplasmic reticulum	2	2	0.0493999	1
GO:0031941	CC	filamentous actin	2	2	0.0493999	1
GO:0070865	CC	investment cone	2	2	0.0493999	1
GO:0004450	MF	isocitrate dehydrogenase (NADP+) activity	2	2	0.0495122	1
GO:0006102	BP	isocitrate metabolic process	2	2	0.0495122	1
GO:0007112	BP	male meiosis cytokinesis	2	2	0.0495878	1
GO:0035323	CC	male germline ring canal	2	2	0.0495878	1
GO:0019870	MF	potassium channel inhibitor activity	3	4	0.0499151	1
KEGG enrichment of high Dx and low Vx
pathway desicription	count	size	p-value	q-value
MAPK signaling pathway [PATH:ko04010]	20	42	0.00021097	0.0424049
Steroid hormone biosynthesis [PATH:ko00140]	5	5	0.000540089	0.054279
Drug metabolism - other enzymes [PATH:ko00983]	10	18	0.00208069	0.139406
Mucin type O-glycan biosynthesis [PATH:ko00512]	3	3	0.011029	0.553233
Peroxisome [PATH:ko04146]	15	39	0.0154851	0.553233
Retinol metabolism [PATH:ko00830]	5	8	0.0165144	0.553233
Apoptosis [PATH:ko04210]	6	11	0.019559	0.561621
Ether lipid metabolism [PATH:ko00565]	4	6	0.0248812	0.612166
Long-term potentiation [PATH:ko04720]	8	18	0.0297768	0.612166
Other types of O-glycan biosynthesis [PATH:ko00514]	5	9	0.030456	0.612166
Valine, leucine and isoleucine biosynthesis [PATH:ko00290]	3	4	0.0367853	0.672168
Porphyrin and chlorophyll metabolism [PATH:ko00860]	7	16	0.0453508	0.759626

## Sheet: high  Dx and high Vx
GO enrichment of high Dx and high Vx
category	ontology	term	count	size	p-value	q-value
GO:0006030	BP	chitin metabolic process	11	14	0.000317476	1
GO:0008061	MF	chitin binding	11	15	0.000742248	1
GO:0008234	MF	cysteine-type peptidase activity	19	37	0.0014237	1
GO:0005975	BP	carbohydrate metabolic process	35	86	0.00247603	1
GO:0043005	CC	neuron projection	6	7	0.00263236	1
GO:0016787	MF	hydrolase activity	68	201	0.00516519	1
GO:0015074	BP	DNA integration	10	18	0.0065773	1
GO:0020037	MF	heme binding	23	54	0.0068483	1
GO:0016705	MF	oxidoreductase activity, acting on paired donors, with incorporation or reduction of molecular oxygen	19	43	0.00706996	1
GO:0042302	MF	structural constituent of cuticle	15	29	0.00820879	1
GO:0008080	MF	N-acetyltransferase activity	11	20	0.00921415	1
GO:0000786	CC	nucleosome	9	15	0.00943904	1
GO:0008347	BP	glial cell migration	6	9	0.0110281	1
GO:0005507	MF	copper ion binding	11	22	0.011723	1
GO:0060830	BP	ciliary receptor clustering involved in smoothened signaling pathway	3	3	0.0140706	1
GO:0048598	BP	embryonic morphogenesis	3	3	0.0141998	1
GO:0007400	BP	neuroblast fate determination	3	3	0.0145677	1
GO:0001709	BP	cell fate determination	3	3	0.0146044	1
GO:0006508	BP	proteolysis	58	171	0.0154036	1
GO:0000271	BP	polysaccharide biosynthetic process	4	5	0.0158895	1
GO:0004180	MF	carboxypeptidase activity	5	7	0.0166119	1
GO:0043169	MF	cation binding	7	11	0.0169134	1
GO:0009432	BP	SOS response	4	5	0.0173581	1
GO:0005576	CC	extracellular region	79	246	0.0179623	1
GO:0007464	BP	R3/R4 cell fate commitment	4	5	0.0196355	1
GO:0000187	BP	activation of MAPK activity	3	3	0.0201386	1
GO:0005773	CC	vacuole	3	3	0.0213739	1
GO:0005506	MF	iron ion binding	26	68	0.0217573	1
GO:0007283	BP	spermatogenesis	12	26	0.021976	1
GO:0009579	CC	thylakoid	4	5	0.0225204	1
GO:0016043	BP	cellular component organization	4	5	0.0238506	1
GO:0006629	BP	lipid metabolic process	23	61	0.0281433	1
GO:0009982	MF	pseudouridine synthase activity	5	8	0.0310477	1
GO:0019871	MF	sodium channel inhibitor activity	6	11	0.0327441	1
GO:0003725	MF	double-stranded RNA binding	8	16	0.0341551	1
GO:0004553	MF	hydrolase activity, hydrolyzing O-glycosyl compounds	12	27	0.0355774	1
GO:0015269	MF	calcium-activated potassium channel activity	5	8	0.0369344	1
GO:0000150	MF	recombinase activity	4	6	0.0392267	1
GO:0045132	BP	meiotic chromosome segregation	4	6	0.0412569	1
GO:0004497	MF	monooxygenase activity	8	16	0.0421379	1
GO:0003712	MF	transcription cofactor activity	4	6	0.0444798	1
GO:0019903	MF	protein phosphatase binding	3	4	0.0463119	1
GO:0031252	CC	cell leading edge	3	4	0.0467657	1
GO:0004386	MF	helicase activity	22	63	0.0470468	1
GO:0022857	MF	transmembrane transporter activity	17	46	0.0478527	1
GO:0070412	MF	R-SMAD binding	3	4	0.0479929	1
KEGG enrichment of high Dx and high Vx
pathway desicription	count	size	p-value	q-value
Aminobenzoate degradation [PATH:ko00627]	7	10	0.00253009	0.390033
Notch signaling pathway [PATH:ko04330]	7	11	0.00554364	0.390033
Antigen processing and presentation [PATH:ko04612]	10	19	0.00593959	0.390033
Phototransduction - fly [PATH:ko04745]	7	12	0.0106119	0.522637
Two-component system [PATH:ko02020]	6	10	0.0152969	0.602698
Lysosome [PATH:ko04142]	20	54	0.0187622	0.616026
Osteoclast differentiation [PATH:ko04380]	6	11	0.0270008	0.727648
Pantothenate and CoA biosynthesis [PATH:ko00770]	5	9	0.0400181	0.727648
Hippo signaling pathway -fly [PATH:ko04391]	8	18	0.0432346	0.727648
Phosphatidylinositol signaling system [PATH:ko04070]	8	18	0.0432346	0.727648
Proximal tubule bicarbonate reclamation [PATH:ko04964]	3	4	0.0443238	0.727648
Complement and coagulation cascades [PATH:ko04610]	3	4	0.0443238	0.727648

## Sheet: low Dx and low Vx
GO enrichment of low Dx and low Vx
category	ontology	term	count	size	p-value	q-value
GO:0005839	CC	proteasome core complex	12	13	7.62408e-07	0.00184007
GO:0051603	BP	proteolysis involved in cellular protein catabolic process	12	13	7.62408e-07	0.00184007
GO:0004298	MF	threonine-type endopeptidase activity	12	14	4.51651e-06	0.00726707
GO:0006812	BP	cation transport	15	20	4.6018e-05	0.0555322
GO:0000502	CC	proteasome complex	7	7	0.00012939	0.124913
GO:0015035	MF	protein disulfide oxidoreductase activity	10	13	0.000247882	0.199421
GO:0045454	BP	cell redox homeostasis	16	27	0.000522581	0.360357
GO:0005737	CC	cytoplasm	157	456	0.000958349	0.55039
GO:0004722	MF	protein serine/threonine phosphatase activity	8	10	0.00109933	0.55039
GO:0016226	BP	iron-sulfur cluster assembly	5	5	0.00114023	0.55039
GO:0042176	BP	regulation of protein catabolic process	5	5	0.00188828	0.828613
GO:0006897	BP	endocytosis	7	9	0.00299916	1
GO:0008340	BP	determination of adult lifespan	14	26	0.00392757	1
GO:0008324	MF	cation transmembrane transporter activity	10	15	0.00435954	1
GO:0071013	CC	catalytic step 2 spliceosome	19	39	0.00443325	1
GO:0002479	BP	antigen processing and presentation of exogenous peptide antigen via MHC class I, TAP-dependent	4	4	0.00496946	1
GO:0006521	BP	regulation of cellular amino acid metabolic process	4	4	0.00496946	1
GO:0006977	BP	DNA damage response, signal transduction by p53 class mediator resulting in cell cycle arrest	4	4	0.00496946	1
GO:0005200	MF	structural constituent of cytoskeleton	7	10	0.00545125	1
GO:0030833	BP	regulation of actin filament polymerization	4	4	0.00555001	1
GO:0000084	BP	mitotic S phase	5	6	0.00559377	1
GO:0005652	CC	nuclear lamina	4	4	0.00641401	1
GO:0016071	BP	mRNA metabolic process	5	6	0.00702403	1
GO:0003724	MF	RNA helicase activity	21	46	0.00703784	1
GO:0019048	BP	modulation by virus of host morphology or physiology	5	6	0.00729399	1
GO:0006662	BP	glycerol ether metabolic process	5	6	0.00750936	1
GO:0016998	BP	cell wall macromolecule catabolic process	5	6	0.0075947	1
GO:0006406	BP	mRNA export from nucleus	5	6	0.0076174	1
GO:0006576	BP	cellular biogenic amine metabolic process	14	27	0.00778662	1
GO:0004175	MF	endopeptidase activity	9	15	0.00812834	1
GO:0071011	CC	precatalytic spliceosome	17	36	0.00970478	1
GO:0006470	BP	protein dephosphorylation	13	25	0.0102381	1
GO:0005739	CC	mitochondrion	45	120	0.0104353	1
GO:0019684	BP	photosynthesis, light reaction	7	11	0.0140846	1
GO:0015934	CC	large ribosomal subunit	6	8	0.0153372	1
GO:0016820	MF	hydrolase activity, acting on acid anhydrides, catalyzing transmembrane movement of substances	10	18	0.015511	1
GO:0032259	BP	methylation	14	29	0.0162458	1
GO:0032440	MF	2-alkenal reductase [NAD(P)] activity	9	16	0.0163084	1
GO:0000216	CC	M/G1 transition of mitotic cell cycle	4	5	0.0167481	1
GO:0043967	BP	histone H4 acetylation	3	3	0.0189715	1
GO:0005885	CC	Arp2/3 protein complex	3	3	0.0193539	1
GO:0051437	BP	positive regulation of ubiquitin-protein ligase activity involved in mitotic cell cycle	5	7	0.0196161	1
GO:0008616	BP	queuosine biosynthetic process	3	3	0.0197393	1
GO:0000209	BP	protein polyubiquitination	5	7	0.0197407	1
GO:0005784	CC	Sec61 translocon complex	4	5	0.0203643	1
GO:0043022	MF	ribosome binding	4	5	0.0216683	1
GO:0003735	MF	structural constituent of ribosome	61	183	0.021711	1
GO:0005903	CC	brush border	3	3	0.0219249	1
GO:0005829	CC	cytosol	35	92	0.0222635	1
GO:0003870	MF	5-aminolevulinate synthase activity	3	3	0.0225188	1
GO:0006778	BP	porphyrin-containing compound metabolic process	3	3	0.0225188	1
GO:0008540	CC	proteasome regulatory particle, base subcomplex	3	3	0.0225377	1
GO:0005515	MF	protein binding	306	993	0.0225589	1
GO:0043968	BP	histone H2A acetylation	3	3	0.0228201	1
GO:0008333	BP	endosome to lysosome transport	3	3	0.0228496	1
GO:0006261	BP	DNA-dependent DNA replication	3	3	0.0231146	1
GO:0006376	BP	mRNA splice site selection	3	3	0.0232752	1
GO:0042067	BP	establishment of ommatidial planar polarity	3	3	0.023463	1
GO:0015416	MF	ATPase-coupled organic phosphonate transmembrane transporter activity	3	3	0.0236613	1
GO:0016442	CC	RISC complex	3	3	0.0236729	1
GO:0000080	BP	mitotic G1 phase	3	3	0.023732	1
GO:0008641	MF	ubiquitin-like modifier activating enzyme activity	3	3	0.0237504	1
GO:0015299	MF	solute:proton antiporter activity	3	3	0.0240095	1
GO:0050770	BP	regulation of axonogenesis	3	3	0.0240644	1
GO:0004791	MF	thioredoxin-disulfide reductase activity	3	3	0.0250345	1
GO:0008582	BP	regulation of synaptic growth at neuromuscular junction	4	5	0.0252092	1
GO:0008725	MF	DNA-3-methyladenine glycosylase activity	4	5	0.0252527	1
GO:0016246	BP	RNA interference	4	5	0.025893	1
GO:0019887	MF	protein kinase regulator activity	4	5	0.0262881	1
GO:0007010	BP	cytoskeleton organization	9	17	0.0269759	1
GO:0006414	BP	translational elongation	11	23	0.0271839	1
GO:0005622	CC	intracellular	158	503	0.0277564	1
GO:0019773	CC	proteasome core complex, alpha-subunit complex	6	10	0.0284799	1
GO:0000166	MF	nucleotide binding	77	228	0.0290848	1
GO:0005794	CC	Golgi apparatus	16	37	0.0300633	1
GO:0031072	MF	heat shock protein binding	12	26	0.0334822	1
GO:0008407	BP	chaeta morphogenesis	6	10	0.033612	1
GO:0003887	MF	DNA-directed DNA polymerase activity	14	33	0.0392162	1
GO:0048190	BP	wing disc dorsal/ventral pattern formation	6	10	0.0396035	1
GO:0006465	BP	signal peptide processing	5	8	0.039703	1
GO:0016881	MF	acid-amino acid ligase activity	12	26	0.0397068	1
GO:0006464	BP	cellular protein modification process	21	52	0.0400952	1
GO:0033178	CC	proton-transporting two-sector ATPase complex, catalytic domain	5	8	0.0442222	1
GO:0006357	BP	regulation of transcription by RNA polymerase II	14	32	0.0446032	1
GO:0015031	BP	protein transport	22	55	0.0449417	1
GO:0006914	BP	autophagy	7	13	0.0455202	1
GO:0005634	CC	nucleus	193	626	0.0457614	1
GO:0016567	BP	protein ubiquitination	13	30	0.0476539	1
GO:0000159	CC	protein phosphatase type 2A complex	5	8	0.0477676	1
GO:0007294	BP	germarium-derived oocyte fate determination	5	8	0.0480579	1
GO:0006284	BP	base-excision repair	7	13	0.0485923	1
GO:0007317	BP	regulation of pole plasm oskar mRNA localization	4	6	0.049558	1
KEGG enrichment of low Dx and low Vx
pathway desicription	count	size	p-value	q-value
Proteasome [PATH:ko03050]	27	31	1.90292e-10	3.74876e-08
Protein processing in endoplasmic reticulum [PATH:ko04141]	41	77	5.63667e-05	0.00555212
Carbon fixation in photosynthetic organisms [PATH:ko00710]	8	12	0.0139099	0.761532
Collecting duct acid secretion [PATH:ko04966]	6	8	0.0154626	0.761532
Phagosome [PATH:ko04145]	15	29	0.0200364	0.789434
Protein export [PATH:ko03060]	7	11	0.0300713	0.972638
Cysteine and methionine metabolism [PATH:ko00270]	8	14	0.0444252	0.972638
HIF-1 signaling pathway [PATH:ko04066]	10	19	0.0481259	0.972638

## Sheet: high Rx
GO enrichment of high Rx
category	ontology	term	count	size	p-value	q-value
GO:0016021	CC	integral component of membrane	203	649	0.00020737	0.505949
GO:0055085	BP	transmembrane transport	67	185	0.000333308	0.505949
GO:0006278	BP	RNA-dependent DNA biosynthetic process	9	13	0.000356723	0.505949
GO:0003964	MF	RNA-directed DNA polymerase activity	10	15	0.000419266	0.505949
GO:0005788	CC	endoplasmic reticulum lumen	5	6	0.002298	1
GO:0009082	BP	branched-chain amino acid biosynthetic process	4	4	0.00486847	1
GO:0008299	BP	isoprenoid biosynthetic process	6	8	0.00510396	1
GO:0016746	MF	transferase activity, transferring acyl groups	14	29	0.00532736	1
GO:0004659	MF	prenyltransferase activity	5	6	0.00583348	1
GO:0006458	BP	'de novo' protein folding	3	3	0.00750988	1
GO:0007603	BP	phototransduction, visible light	3	3	0.00750988	1
GO:0016018	MF	cyclosporin A binding	3	3	0.00750988	1
GO:0016063	BP	rhodopsin biosynthetic process	3	3	0.00750988	1
GO:0030272	MF	5-formyltetrahydrofolate cyclo-ligase activity	3	3	0.00815199	1
GO:0070059	BP	intrinsic apoptotic signaling pathway in response to endoplasmic reticulum stress	4	5	0.0120927	1
GO:0030430	CC	host cell cytoplasm	3	3	0.0125687	1
GO:0005992	BP	trehalose biosynthetic process	3	3	0.0133929	1
GO:0004872	MF	receptor activity	6	9	0.0143815	1
GO:0019062	BP	virion attachment to host cell	4	5	0.0156907	1
GO:0005102	MF	signaling receptor binding	13	29	0.0161742	1
GO:0009306	BP	protein secretion	7	12	0.016652	1
GO:0051216	BP	cartilage development	4	5	0.0175159	1
GO:0042326	BP	negative regulation of phosphorylation	3	3	0.0179253	1
GO:0050832	BP	defense response to fungus	3	3	0.0191733	1
GO:0051085	BP	chaperone cofactor-dependent protein refolding	4	5	0.0196308	1
GO:0016044	BP	cellular membrane organization	4	5	0.0197171	1
GO:0042597	CC	periplasmic space	5	7	0.021257	1
GO:0050829	BP	defense response to Gram-negative bacterium	4	5	0.0212571	1
GO:0007155	BP	cell adhesion	25	67	0.0217446	1
GO:0016485	BP	protein processing	5	8	0.0222674	1
GO:0050877	BP	nervous system process	3	3	0.023328	1
GO:0043085	BP	positive regulation of catalytic activity	3	3	0.0239964	1
GO:0005811	CC	lipid droplet	24	65	0.0240138	1
GO:0000042	BP	protein targeting to Golg	5	7	0.0245544	1
GO:0008855	MF	exodeoxyribonuclease VII activity	5	8	0.0290973	1
GO:0015031	BP	protein transport	21	55	0.0291452	1
GO:0008234	MF	cysteine-type peptidase activity	14	37	0.0307211	1
GO:0004721	MF	phosphoprotein phosphatase activity	6	11	0.0308571	1
GO:0000150	MF	recombinase activity	4	6	0.031023	1
GO:0007050	BP	cell cycle arrest	5	8	0.0335329	1
GO:0006629	BP	lipid metabolic process	22	61	0.0346824	1
GO:0007411	BP	axon guidance	14	32	0.0355268	1
GO:0005758	CC	mitochondrial intermembrane space	3	4	0.0369488	1
GO:0004602	MF	glutathione peroxidase activity	2	2	0.0400935	1
GO:0045187	BP	regulation of circadian sleep/wake cycle, sleep	3	3	0.0403972	1
GO:0009059	BP	macromolecule biosynthetic process	3	4	0.0408348	1
GO:0019003	MF	GDP binding	4	6	0.0409442	1
GO:0008474	MF	palmitoyl-(protein) hydrolase activity	3	4	0.0419614	1
GO:0001726	CC	ruffle	3	4	0.0435451	1
GO:0016422	MF	mRNA (2'-O-methyladenosine-N6-)-methyltransferase activity	2	2	0.0444333	1
GO:0031209	CC	SCAR complex	2	2	0.0449956	1
GO:0048675	BP	axon extension	2	2	0.0449956	1
GO:0004185	MF	serine-type carboxypeptidase activity	3	4	0.0450544	1
GO:0016651	MF	oxidoreductase activity, acting on NAD(P)H	5	9	0.0455135	1
GO:0008285	BP	negative regulation of cell proliferation	6	11	0.0455179	1
GO:0048512	BP	circadian behavior	2	2	0.0456294	1
GO:0046933	MF	proton-transporting ATP synthase activity, rotational mechanism	5	8	0.0456878	1
GO:0008272	BP	sulfate transport	4	6	0.0463507	1
GO:0015116	MF	sulfate transmembrane transporter activity	4	6	0.0463507	1
GO:0043406	BP	positive regulation of MAP kinase activity	2	2	0.048781	1
GO:0005740	CC	mitochondrial envelope	9	19	0.0489338	1
GO:0006486	BP	protein glycosylation	8	17	0.0499272	1
KEGG enrichment of high Rx
pathway desicription	count	size	p-value	q-value
Inositol phosphate metabolism [PATH:ko00562]	9	16	0.0039897	0.358893
T cell receptor signaling pathway [PATH:ko04660]	9	17	0.00678306	0.358893
Phagosome [PATH:ko04145]	13	29	0.00730731	0.358893
Pyruvate metabolism [PATH:ko00620]	11	23	0.00748178	0.358893
Phosphatidylinositol signaling system [PATH:ko04070]	9	18	0.0108615	0.358893
Sulfur relay system [PATH:ko04122]	4	5	0.0113735	0.358893
Lysosome [PATH:ko04142]	20	54	0.0128597	0.358893
Valine, leucine and isoleucine degradation [PATH:ko00280]	11	25	0.0157152	0.358893
Antigen processing and presentation [PATH:ko04612]	9	19	0.016535	0.358893
Collecting duct acid secretion [PATH:ko04966]	5	8	0.0190089	0.358893
Terpenoid backbone biosynthesis [PATH:ko00900]	6	11	0.0229002	0.358893
Retrograde endocannabinoid signaling [PATH:ko04723]	6	11	0.0229002	0.358893
Propanoate metabolism [PATH:ko00640]	8	17	0.0246945	0.358893
Arachidonic acid metabolism [PATH:ko00590]	4	6	0.0279408	0.358893
Other types of O-glycan biosynthesis [PATH:ko00514]	5	9	0.0348055	0.358893
Long-term potentiation [PATH:ko04720]	8	18	0.0357608	0.358893
Glycerophospholipid metabolism [PATH:ko00564]	7	15	0.0370401	0.358893
B cell receptor signaling pathway [PATH:ko04662]	6	12	0.037096	0.358893
Butanoate metabolism [PATH:ko00650]	6	12	0.037096	0.358893
Valine, leucine and isoleucine biosynthesis [PATH:ko00290]	3	4	0.0402839	0.358893
Synthesis and degradation of ketone bodies [PATH:ko00072]	3	4	0.0402839	0.358893
Nicotinate and nicotinamide metabolism [PATH:ko00760]	3	4	0.0402839	0.358893
N-Glycan biosynthesis [PATH:ko00510]	8	19	0.0497432	0.419419
