# Supplementary material for: Evolutionary Patterns of Sex-Biased Genes in Three Species of Haplodiploid Insects
Source: Insects. 2020 May 26;11(6):326. doi: 10.3390/insects11060326 (PMC7349267; doi:10.3390/insects11060326)
Supplement: Supplementary file 1 [file insects-11-00326-s001.zip › Additional file 4. GO and KEGG enrichment in each category separated by ANOVA.xlsx]

## Sheet: sex-variable genes
		GO enrichment of DGE in sex-variable genes
category	ontology	term	count	size	p-value	q-value
GO:0003676	MF	nucleic acid binding	139	316	9.25922e-06	0.0474535
GO:0005622	CC	intracellular	238	594	2.10931e-05	0.0540512
GO:0005515	MF	protein binding	411	1119	0.000142488	0.177007
GO:0097159	MF	organic cyclic compound binding	28	48	0.000172689	0.177007
GO:1901363	MF	heterocyclic compound binding	28	48	0.000172689	0.177007
GO:0043138	MF	3'-5' DNA helicase activity	7	7	0.000409682	0.349937
GO:0000226	BP	microtubule cytoskeleton organization	10	12	0.000482633	0.353356
GO:0035556	BP	intracellular signal transduction	43	90	0.00115254	0.738349
GO:0004672	MF	protein kinase activity	55	122	0.00140595	0.800611
GO:0005654	CC	nucleoplasm	20	35	0.00239771	1
GO:0045892	BP	negative regulation of transcription, DNA-templated	15	24	0.00261783	1
GO:0016055	BP	Wnt signaling pathway	15	25	0.00301792	1
GO:0035091	MF	phosphatidylinositol binding	8	10	0.00306229	1
GO:0006260	BP	DNA replication	40	85	0.0032151	1
GO:0071013	CC	catalytic step 2 spliceosome	22	40	0.00369569	1
GO:0005656	CC	nuclear pre-replicative complex	5	5	0.00424124	1
GO:0030261	BP	chromosome condensation	7	9	0.00510058	1
GO:0005634	CC	nucleus	254	693	0.00595659	1
GO:0006414	BP	translational elongation	14	23	0.00631333	1
GO:0006468	BP	protein phosphorylation	59	140	0.0068603	1
GO:0016849	MF	phosphorus-oxygen lyase activity	9	13	0.0080208	1
GO:0007095	BP	mitotic G2 DNA damage checkpoint	10	15	0.0083565	1
GO:0016192	BP	vesicle-mediated transport	31	67	0.00892955	1
GO:0006355	BP	regulation of transcription, DNA-templated	152	400	0.00893715	1
GO:0008527	MF	taste receptor activity	4	4	0.0104615	1
GO:0050912	BP	detection of chemical stimulus involved in sensory perception of taste	4	4	0.0104615	1
GO:0003924	MF	GTPase activity	53	125	0.0112549	1
GO:0015093	MF	ferrous iron transmembrane transporter activity	17	32	0.0117293	1
GO:0015684	BP	ferrous iron transport	17	32	0.0117293	1
GO:0006184	BP	GTP catabolic process	19	37	0.012053	1
GO:0042023	BP	DNA endoreduplication	4	4	0.0125898	1
GO:0040005	BP	chitin-based cuticle attachment to epithelium	4	4	0.0131141	1
GO:0003746	MF	translation elongation factor activity	11	18	0.0147121	1
GO:0048488	BP	synaptic vesicle endocytosis	6	8	0.0152976	1
GO:0015629	CC	actin cytoskeleton	8	12	0.0155494	1
GO:0009190	BP	cyclic nucleotide biosynthetic process	9	14	0.016135	1
GO:0022008	BP	neurogenesis	42	96	0.0168323	1
GO:0006415	BP	translational termination	5	6	0.0175271	1
GO:0008362	BP	chitin-based embryonic cuticle biosynthetic process	6	8	0.0185026	1
GO:0003729	MF	mRNA binding	17	33	0.0198985	1
GO:0006891	BP	intra-Golgi vesicle-mediated transport	6	8	0.0199852	1
GO:0004674	MF	protein serine/threonine kinase activity	32	73	0.0210148	1
GO:0005874	CC	microtubule	9	15	0.0210337	1
GO:0032587	CC	ruffle membrane	3	3	0.0218476	1
GO:0008021	CC	synaptic vesicle	10	17	0.0241437	1
GO:0007269	BP	neurotransmitter secretion	8	13	0.0243686	1
GO:0005525	MF	GTP binding	62	155	0.0261775	1
GO:0007154	BP	cell communication	9	15	0.027015	1
GO:0048072	BP	compound eye pigmentation	3	3	0.0278356	1
GO:0007416	BP	synapse assembly	5	7	0.0288056	1
GO:0006270	BP	DNA replication initiation	12	22	0.0294796	1
GO:0032801	BP	receptor catabolic process	4	5	0.0326647	1
GO:0051297	BP	centrosome organization	5	7	0.0326793	1
GO:0008013	MF	beta-catenin binding	4	5	0.0327933	1
GO:2000305	BP	semaphorin-plexin signaling pathway involved in regulation of photoreceptor cell axon guidance	3	3	0.0338652	1
GO:0003747	MF	translation release factor activity	3	3	0.0345986	1
GO:0004871	MF	signal transducer activity	25	56	0.0346103	1
GO:0007346	BP	regulation of mitotic cell cycle	3	3	0.0346559	1
GO:0008883	MF	glutamyl-tRNA reductase activity	4	5	0.0355432	1
GO:0071339	CC	MLL1 complex	3	3	0.0359181	1
GO:0001510	BP	RNA methylation	7	11	0.0362867	1
GO:0016568	BP	chromatin modification	9	16	0.0367116	1
GO:0031224	CC	intrinsic component of membrane	4	5	0.0368436	1
GO:0006267	BP	pre-replicative complex assembly involved in nuclear cell cycle DNA replication	3	3	0.0370963	1
GO:0071011	CC	precatalytic spliceosome	18	37	0.0374015	1
GO:0005802	CC	trans-Golgi network	4	5	0.0375852	1
GO:0043401	BP	steroid hormone mediated signaling pathway	10	18	0.0378531	1
GO:0042221	BP	response to chemical	4	5	0.0380974	1
GO:0000166	MF	nucleotide binding	92	241	0.0381762	1
GO:0016773	MF	phosphotransferase activity, alcohol group as acceptor	29	67	0.0383702	1
GO:0006261	BP	DNA-dependent DNA replication	3	3	0.0384389	1
GO:0008650	MF	rRNA (uridine-2'-O-)-methyltransferase activity	3	3	0.0385312	1
GO:0043204	CC	perikaryon	3	3	0.038556	1
GO:0004879	MF	nuclear receptor activity	3	3	0.038775	1
GO:0004177	MF	aminopeptidase activity	6	9	0.0389999	1
GO:0009103	BP	lipopolysaccharide biosynthetic process	22	49	0.0402385	1
GO:0030269	MF	tetrahydromethanopterin S-methyltransferase activity	4	5	0.0405384	1
GO:0007160	BP	cell-matrix adhesion	4	5	0.040802	1
GO:0050661	MF	NADP binding	9	16	0.040949	1
GO:0006886	BP	intracellular protein transport	51	130	0.0437056	1
GO:0071456	BP	cellular response to hypoxia	4	5	0.0444166	1
GO:0017053	CC	transcriptional repressor complex	4	5	0.0459628	1
GO:0022627	CC	cytosolic small ribosomal subunit	5	7	0.0482394	1
		KEGG enrichment of sex-variable genes
		pathway desicription	count	size	p-value	q-value
		Jak-STAT signaling pathway [PATH:ko04630]	8	11	0.00774508	0.60706
		Gap junction [PATH:ko04540]	14	25	0.0135224	0.60706
		Isoquinoline alkaloid biosynthesis [PATH:ko00950]	5	6	0.0164144	0.60706
		Spliceosome [PATH:ko03040]	33	74	0.0202591	0.60706
		RNA degradation [PATH:ko03018]	17	34	0.0267409	0.60706
		Cell cycle - yeast [PATH:ko04111]	19	39	0.0268385	0.60706
		Wnt signaling pathway [PATH:ko04310]	21	45	0.0347844	0.60706
		Cell cycle [PATH:ko04110]	27	61	0.0378388	0.60706
		DNA replication [PATH:ko03030]	10	18	0.0381656	0.60706
		Vasopressin-regulated water reabsorption [PATH:ko04962]	10	18	0.0381656	0.60706
		Phenylalanine, tyrosine and tryptophan biosynthesis [PATH:ko00400]	4	5	0.0425051	0.60706
		NF-kappa B signaling pathway [PATH:ko04064]	4	5	0.0425051	0.60706
		Ribosome [PATH:ko03010]	29	67	0.0437182	0.60706
		Ribosome biogenesis in eukaryotes [PATH:ko03008]	21	46	0.04492	0.60706

## Sheet: species-variable genes
GO enrichment of speices-variable genes
category	ontology	term	count	size	p-value	q-value
GO:0004185	MF	serine-type carboxypeptidase activity	4	4	4.27727e-05	0.21921
GO:0015074	BP	DNA integration	8	26	0.000831207	1
GO:0009166	BP	nucleotide catabolic process	3	4	0.0016804	1
GO:0004721	MF	phosphoprotein phosphatase activity	5	12	0.00190844	1
GO:0005247	MF	voltage-gated chloride channel activity	3	4	0.00246357	1
GO:0006821	BP	chloride transport	3	4	0.00246357	1
GO:0003964	MF	RNA-directed DNA polymerase activity	6	19	0.00304992	1
GO:0031554	BP	regulation of DNA-templated transcription, termination	3	4	0.00541166	1
GO:0009082	BP	branched-chain amino acid biosynthetic process	3	5	0.00602922	1
GO:0051085	BP	chaperone cofactor-dependent protein refolding	3	5	0.00661019	1
GO:0031461	CC	cullin-RING ubiquitin ligase complex	4	9	0.00665599	1
GO:0055085	BP	transmembrane transport	29	212	0.00691309	1
GO:0006278	BP	RNA-dependent DNA biosynthetic process	5	17	0.00777151	1
GO:0003824	MF	catalytic activity	35	268	0.0078425	1
GO:0044237	BP	cellular metabolic process	10	52	0.0120983	1
GO:0031012	CC	extracellular matrix	3	7	0.0163466	1
GO:0008146	MF	sulfotransferase activity	4	12	0.0183081	1
GO:0000150	MF	recombinase activity	3	8	0.0203496	1
GO:0004143	MF	diacylglycerol kinase activity	3	6	0.0205113	1
GO:0005506	MF	iron ion binding	12	74	0.0217683	1
GO:0042384	BP	cilium assembly	3	8	0.0262187	1
GO:0008081	MF	phosphoric diester hydrolase activity	3	8	0.0264388	1
GO:0050896	BP	response to stimulus	3	9	0.0313063	1
GO:0005975	BP	carbohydrate metabolic process	14	97	0.0319435	1
GO:0000228	CC	nuclear chromosome	3	8	0.0335615	1
GO:0007620	BP	copulation	2	3	0.0337421	1
GO:0000289	BP	nuclear-transcribed mRNA poly(A) tail shortening	2	4	0.0342508	1
GO:0005215	MF	transporter activity	9	55	0.0358375	1
GO:0031625	MF	ubiquitin protein ligase binding	4	15	0.0361586	1
GO:0000155	MF	phosphorelay sensor kinase activity	3	9	0.0373699	1
GO:0045475	BP	locomotor rhythm	4	13	0.0379513	1
GO:0019904	MF	protein domain specific binding	4	17	0.046532	1
KEGG enrichment of speices-variable genes
pathway desicription	count	size	p-value	q-value
Nicotinate and nicotinamide metabolism [PATH:ko00760]	3	5	0.00480172	0.438417
Insulin signaling pathway [PATH:ko04910]	9	42	0.00558493	0.438417
Circadian rhythm - fly [PATH:ko04711]	3	7	0.0148569	0.585053
Fatty acid biosynthesis [PATH:ko00061]	2	3	0.0190381	0.585053
Glycosphingolipid biosynthesis - lacto and neolacto series [PATH:ko00601]	2	3	0.0190381	0.585053
Fat digestion and absorption [PATH:ko04975]	3	8	0.0223587	0.585053
Galactose metabolism [PATH:ko00052]	4	15	0.0291499	0.635898
mTOR signaling pathway [PATH:ko04150]	4	16	0.0364527	0.635898
Alanine, aspartate and glutamate metabolism [PATH:ko00250]	4	16	0.0364527	0.635898
Glycine, serine and threonine metabolism [PATH:ko00260]	4	17	0.0447172	0.637567

## Sheet: sex- and species-variable genes
GO enrichment of DGE sex- and species-variable genes
category	ontology	term	count	size	p-value	q-value
GO:0007076	BP	mitotic chromosome condensation	7	7	0.000283025	0.733235
GO:0008289	MF	lipid binding	13	17	0.000286141	0.733235
GO:0005737	CC	cytoplasm	177	488	0.00323807	1
GO:0000772	MF	mating pheromone activity	5	5	0.00380687	1
GO:0007126	BP	meiotic nuclear division	7	9	0.00584318	1
GO:0003755	MF	peptidyl-prolyl cis-trans isomerase activity	8	12	0.00623962	1
GO:0006457	BP	protein folding	27	61	0.00867381	1
GO:0042803	MF	protein homodimerization activity	25	55	0.00904983	1
GO:0045793	BP	positive regulation of cell size	4	4	0.00982086	1
GO:0004866	MF	endopeptidase inhibitor activity	4	4	0.0103156	1
GO:0016491	MF	oxidoreductase activity	80	208	0.011204	1
GO:0008152	BP	metabolic process	115	313	0.0112587	1
GO:0040014	BP	regulation of multicellular organism growth	5	6	0.0119356	1
GO:0019079	BP	viral genome replication	13	23	0.0127279	1
GO:0004715	MF	non-membrane spanning protein tyrosine kinase activity	5	6	0.0132948	1
GO:0006635	BP	fatty acid beta-oxidation	6	8	0.0144363	1
GO:0043531	MF	ADP binding	13	24	0.014763	1
GO:0016567	BP	protein ubiquitination	16	32	0.0158068	1
GO:0005543	MF	phospholipid binding	24	53	0.0159072	1
GO:0009539	CC	photosystem II reaction center	10	17	0.018857	1
GO:0005179	MF	hormone activity	14	28	0.0248767	1
GO:0051087	MF	chaperone binding	9	16	0.0264165	1
GO:0045471	BP	response to ethanol	4	5	0.0271614	1
GO:0000976	MF	transcription regulatory region sequence-specific DNA binding	5	7	0.0273021	1
GO:0000187	BP	activation of MAPK activity	3	3	0.0278183	1
GO:0030494	BP	bacteriochlorophyll biosynthetic process	3	3	0.0289827	1
GO:0005903	CC	brush border	3	3	0.0290624	1
GO:0000774	MF	adenyl-nucleotide exchange factor activity	4	5	0.0293998	1
GO:0006916	BP	negative regulation of apoptotic process	6	9	0.0299063	1
GO:0000794	CC	condensed nuclear chromosome	6	9	0.0299574	1
GO:0000724	BP	double-strand break repair via homologous recombination	3	3	0.0309879	1
GO:0003997	MF	acyl-CoA oxidase activity	3	3	0.0311545	1
GO:0000151	CC	ubiquitin ligase complex	8	14	0.0316073	1
GO:0070936	BP	protein K48-linked ubiquitination	3	3	0.0320525	1
GO:0016905	MF	myosin heavy chain kinase activity	6	9	0.0322017	1
GO:0010004	BP	gastrulation involving germ band extension	3	3	0.0334947	1
GO:0033925	MF	mannosyl-glycoprotein endo-beta-N-acetylglucosaminidase activity	3	3	0.0336663	1
GO:0016442	CC	RISC complex	3	3	0.0339675	1
GO:0030334	BP	regulation of cell migration	4	5	0.0343906	1
GO:0005701	CC	polytene chromosome chromocenter	3	3	0.0346341	1
GO:0016012	CC	sarcoglycan complex	4	5	0.0347119	1
GO:0015031	BP	protein transport	25	58	0.0373496	1
GO:0009878	BP	nodule morphogenesis	6	9	0.0375444	1
GO:0007062	BP	sister chromatid cohesion	4	5	0.0376497	1
GO:0044444	CC	cytoplasmic part	10	19	0.037825	1
GO:0042777	BP	plasma membrane ATP synthesis coupled proton transport	4	5	0.0399558	1
GO:0046716	BP	muscle cell cellular homeostasis	7	12	0.0404248	1
GO:0051260	BP	protein homooligomerization	8	14	0.0427189	1
GO:0005777	CC	peroxisome	9	17	0.0427702	1
GO:0051726	BP	regulation of cell cycle	9	17	0.0428468	1
GO:0005488	MF	binding	55	150	0.0458266	1
GO:0042493	BP	response to drug	6	10	0.0480494	1
KEGG enrichment of sex- and species-variable genes
pathway desicription	count	size	p-value	q-value
Fatty acid degradation [PATH:ko00071]	13	21	0.00306486	0.510193
Biosynthesis of unsaturated fatty acids [PATH:ko01040]	8	11	0.00510193	0.510193
Aminobenzoate degradation [PATH:ko00627]	7	10	0.0123418	0.61062
Benzoate degradation [PATH:ko00362]	5	6	0.012376	0.61062
PPAR signaling pathway [PATH:ko03320]	10	17	0.0152655	0.61062
Protein export [PATH:ko03060]	7	11	0.0250116	0.71579
Methane metabolism [PATH:ko00680]	10	18	0.0250526	0.71579
Fructose and mannose metabolism [PATH:ko00051]	8	14	0.0366472	0.806174
Fatty acid elongation [PATH:ko00062]	8	14	0.0366472	0.806174
Oxidative phosphorylation [PATH:ko00190]	22	51	0.0409248	0.806174
Carbon fixation in photosynthetic organisms [PATH:ko00710]	7	12	0.0443396	0.806174

## Sheet: non-variable genes
GO enrichment of non-variable genes
category	ontology	term	count	size	p-value	q-value
GO:0044424	CC	intracellular part	8	34	0.000246657	1
GO:0003333	BP	amino acid transmembrane transport	3	5	0.000683418	1
GO:0043093	BP	FtsZ-dependent cytokinesis	4	10	0.00288457	1
GO:0042803	MF	protein homodimerization activity	11	55	0.00359837	1
GO:0007502	BP	digestive tract mesoderm development	3	3	0.00424141	1
GO:0000917	BP	division septum assembly	4	12	0.00467017	1
GO:0008285	BP	negative regulation of cell proliferation	5	15	0.00514638	1
GO:0008406	BP	gonad development	6	14	0.00517706	1
GO:0044707			3	6	0.005283	1
GO:0000746	BP	conjugation	3	6	0.00529231	1
GO:0016021	CC	integral component of membrane	57	722	0.00619373	1
GO:0055085	BP	transmembrane transport	22	212	0.00691007	1
GO:0030983	MF	mismatched DNA binding	4	11	0.00722709	1
GO:0001701	BP	in utero embryonic development	4	9	0.00777634	1
GO:0070593	BP	dendrite self-avoidance	3	4	0.00934025	1
GO:0044464	CC	cell part	4	13	0.00944301	1
GO:0009307	BP	DNA restriction-modification system	3	9	0.0102184	1
GO:0019898	CC	extrinsic component of membrane	5	18	0.0105145	1
GO:0005515	MF	protein binding	81	1119	0.0111898	1
GO:0007614	BP	short-term memory	3	6	0.0115421	1
GO:0006298	BP	mismatch repair	4	14	0.0131341	1
GO:0048846	BP	axon extension involved in axon guidance	3	3	0.0140924	1
GO:0008092	MF	cytoskeletal protein binding	6	28	0.0147137	1
GO:0006342	BP	chromatin silencing	3	13	0.0147545	1
GO:0004888	MF	transmembrane signaling receptor activity	3	13	0.014897	1
GO:0008340	BP	determination of adult lifespan	7	34	0.0162373	1
GO:0047134	MF	protein-disulfide reductase activity	4	15	0.0175677	1
GO:0003779	MF	actin binding	11	75	0.0180272	1
GO:0048704	BP	embryonic skeletal system morphogenesis	2	3	0.0184525	1
GO:0005856	CC	cytoskeleton	6	35	0.0193673	1
GO:0008134	MF	transcription factor binding	9	59	0.0216733	1
GO:0045502			4	12	0.022295	1
GO:0004828	MF	serine-tRNA ligase activity	4	13	0.0230292	1
GO:0006434	BP	seryl-tRNA aminoacylation	4	13	0.0230292	1
GO:0001964	BP	startle response	4	9	0.0232615	1
GO:0048854	BP	brain morphogenesis	4	9	0.0232615	1
GO:0016574	BP	histone ubiquitination	3	4	0.0239577	1
GO:0034765	BP	regulation of ion transmembrane transport	3	4	0.0259564	1
GO:0008201	MF	heparin binding	3	5	0.0267923	1
GO:0003774	MF	motor activity	4	21	0.0272616	1
GO:0016758	MF	transferase activity, transferring hexosyl groups	5	26	0.0274345	1
GO:0031987	BP	locomotion involved in locomotory behavior	4	10	0.0274988	1
GO:0006979	BP	response to oxidative stress	5	22	0.029638	1
GO:0043547	BP	positive regulation of GTPase activity	3	7	0.0332172	1
GO:0016772	MF	transferase activity, transferring phosphorus-containing groups	4	22	0.0334165	1
GO:0007298	BP	border follicle cell migration	3	14	0.0343822	1
GO:0008045	BP	motor neuron axon guidance	5	17	0.0348809	1
GO:0004806	MF	triglyceride lipase activity	3	18	0.0462191	1
GO:0009987	BP	cellular process	11	89	0.0464009	1
GO:0007031	BP	peroxisome organization	3	10	0.0465648	1
GO:0006974	BP	cellular response to DNA damage stimulus	4	23	0.0468518	1
GO:0007632	BP	visual behavior	3	8	0.0470225	1
GO:0016199	BP	axon midline choice point recognition	4	13	0.0476638	1
KEGG enrichment of non-variable genes
pathway desicription	count	size	p-value	q-value
MAPK signaling pathway [PATH:ko04010]	9	50	0.000566786	0.0561118
Axon guidance [PATH:ko04360]	6	27	0.00161645	0.0800144
Focal adhesion [PATH:ko04510]	6	40	0.012468	0.411443
Ubiquitin mediated proteolysis [PATH:ko04120]	7	58	0.0223934	0.554236
Adherens junction [PATH:ko04520]	3	14	0.0291111	0.576401
Natural killer cell mediated cytotoxicity [PATH:ko04650]	3	15	0.0351087	0.579293

## Sheet: interaction-variable genes
GO enrichment of interaction-variable genes
category	ontology	term	count	size	p-value	q-value
GO:0008152	BP	metabolic process	91	313	0.00116751	1
GO:0004659	MF	prenyltransferase activity	5	6	0.00258636	1
GO:0005840	CC	ribosome	54	181	0.00392005	1
GO:0005576	CC	extracellular region	75	265	0.00715061	1
GO:0006412	BP	translation	55	191	0.00821739	1
GO:0008535	BP	respiratory chain complex IV assembly	4	5	0.00935387	1
GO:0006471	BP	protein ADP-ribosylation	4	5	0.00980144	1
GO:0006537	BP	glutamate biosynthetic process	3	3	0.0108509	1
GO:0003735	MF	structural constituent of ribosome	54	190	0.0111254	1
GO:0009360	CC	DNA polymerase III complex	3	3	0.0111491	1
GO:0022625	CC	cytosolic large ribosomal subunit	6	11	0.0114784	1
GO:0005763	CC	mitochondrial small ribosomal subunit	5	8	0.0123457	1
GO:0008234	MF	cysteine-type peptidase activity	15	39	0.0127296	1
GO:0016740	MF	transferase activity	42	140	0.0139107	1
GO:0000785	CC	chromatin	5	8	0.0139753	1
GO:0004803	MF	transposase activity	5	8	0.0151211	1
GO:0009982	MF	pseudouridine synthase activity	5	8	0.0153357	1
GO:0008080	MF	N-acetyltransferase activity	9	20	0.0156505	1
GO:0035071	BP	salivary gland cell autophagic cell death	8	17	0.0165865	1
GO:0000139	CC	Golgi membrane	9	20	0.0188225	1
GO:0000287	MF	magnesium ion binding	16	44	0.0204246	1
GO:0008483	MF	transaminase activity	4	6	0.0219829	1
GO:0030071	BP	regulation of mitotic metaphase/anaphase transition	4	6	0.0225169	1
GO:0000165	BP	MAPK cascade	4	6	0.02372	1
GO:0007047			3	4	0.0319726	1
GO:0045495	CC	pole plasm	3	4	0.0338704	1
GO:0004565	MF	beta-galactosidase activity	3	4	0.0345177	1
GO:0005758	CC	mitochondrial intermembrane space	3	4	0.0348301	1
GO:0004057	MF	arginyltransferase activity	3	4	0.035041	1
GO:0016598	BP	protein arginylation	3	4	0.035041	1
GO:0008474	MF	palmitoyl-(protein) hydrolase activity	3	4	0.035474	1
GO:0005185	MF	neurohypophyseal hormone activity	3	4	0.0360576	1
GO:0019028	CC	viral capsid	26	85	0.0360615	1
GO:0019870	MF	potassium channel inhibitor activity	3	4	0.0364844	1
GO:0019204	MF	nucleotide phosphatase activity	8	19	0.0369497	1
GO:0031175	BP	neuron projection development	3	4	0.0371919	1
GO:0005797	CC	Golgi medial cisterna	3	4	0.0376405	1
GO:0006400	BP	tRNA modification	8	19	0.0393273	1
GO:0048082	BP	regulation of adult chitin-containing cuticle pigmentation	2	2	0.0403179	1
GO:0000900	MF	translation repressor activity, mRNA regulatory element binding	2	2	0.0415365	1
GO:0042325	BP	regulation of phosphorylation	2	2	0.0419659	1
GO:0006546	BP	glycine catabolic process	4	7	0.0428267	1
GO:0004180	MF	carboxypeptidase activity	4	7	0.0428926	1
GO:0004857	MF	enzyme inhibitor activity	5	10	0.04346	1
GO:0007496	BP	anterior midgut development	2	2	0.044959	1
GO:0001522	BP	pseudouridine synthesis	4	7	0.0450071	1
GO:0045010	BP	actin nucleation	2	2	0.0451611	1
GO:0005666	CC	DNA-directed RNA polymerase III complex	4	7	0.0454353	1
GO:0042474	BP	middle ear morphogenesis	2	2	0.0462076	1
GO:0038023	MF	signaling receptor activity	2	2	0.0466585	1
GO:0001736	BP	establishment of planar polarity	2	2	0.0468157	1
GO:0007395	BP	dorsal closure, spreading of leading edge cells	2	2	0.0468157	1
GO:0048512	BP	circadian behavior	2	2	0.0470506	1
GO:0021915	BP	neural tube development	2	2	0.0474543	1
GO:0043406	BP	positive regulation of MAP kinase activity	2	2	0.0475365	1
GO:0032039	CC	integrator complex	2	2	0.0476051	1
GO:0034472	BP	snRNA 3'-end processing	2	2	0.0476051	1
GO:0009967	BP	positive regulation of signal transduction	2	2	0.0476494	1
GO:0005483	MF	soluble NSF attachment protein activity	2	2	0.0478091	1
GO:0010557	BP	positive regulation of macromolecule biosynthetic process	2	2	0.0479062	1
GO:0045935	BP	positive regulation of nucleobase-containing compound metabolic process	2	2	0.0479062	1
GO:0000022	BP	mitotic spindle elongation	6	14	0.0479194	1
GO:0006081	BP	cellular aldehyde metabolic process	2	2	0.0479831	1
GO:0004408	MF	holocytochrome-c synthase activity	2	2	0.0480048	1
GO:0004450	MF	isocitrate dehydrogenase (NADP+) activity	2	2	0.0480191	1
GO:0006102	BP	isocitrate metabolic process	2	2	0.0480191	1
GO:1901360	BP	organic cyclic compound metabolic process	2	2	0.0480865	1
GO:0051641	BP	cellular localization	2	2	0.0480892	1
GO:0004730	MF	pseudouridylate synthase activity	2	2	0.048152	1
GO:0035017	BP	cuticle pattern formation	2	2	0.048237	1
GO:0000132	BP	establishment of mitotic spindle orientation	2	2	0.0484224	1
GO:0042417	BP	dopamine metabolic process	2	2	0.0487814	1
GO:0005456	MF	CMP-N-acetylneuraminate transmembrane transporter activity	2	2	0.0490273	1
GO:0005459	MF	UDP-galactose transmembrane transporter activity	2	2	0.0490273	1
GO:0005461	MF	UDP-glucuronic acid transmembrane transporter activity	2	2	0.0490273	1
GO:0005463	MF	UDP-N-acetylgalactosamine transmembrane transporter activity	2	2	0.0490273	1
GO:0015782	BP	CMP-N-acetylneuraminate transmembrane transport	2	2	0.0490273	1
GO:0015785			2	2	0.0490273	1
GO:0015789	BP	UDP-N-acetylgalactosamine transmembrane transport	2	2	0.0490273	1
GO:0008654	BP	phospholipid biosynthetic process	4	7	0.049269	1
GO:0035277	BP	spiracle morphogenesis, open tracheal system	2	2	0.0495027	1
GO:0004657	MF	proline dehydrogenase activity	2	2	0.0495766	1
GO:0006562	BP	proline catabolic process	2	2	0.0495766	1
GO:0004407	MF	histone deacetylase activity	2	2	0.0499084	1
GO:0007370	BP	ventral furrow formation	2	2	0.0499441	1
KEGG enrichment of interaction-variable genes
pathway desicription	count	size	p-value	q-value
Glycolysis / Gluconeogenesis [PATH:ko00010]	14	27	0.000979189	0.194859
Lysine biosynthesis [PATH:ko00300]	4	4	0.00281249	0.279843
Ribosome [PATH:ko03010]	25	67	0.00526114	0.348989
Arginine and proline metabolism [PATH:ko00330]	11	24	0.0112684	0.432616
Streptomycin biosynthesis [PATH:ko00521]	4	5	0.0114852	0.432616
Histidine metabolism [PATH:ko00340]	6	10	0.0130437	0.432616
Porphyrin and chlorophyll metabolism [PATH:ko00860]	8	16	0.0165371	0.470127
Pyruvate metabolism [PATH:ko00620]	10	23	0.0234973	0.554702
Tryptophan metabolism [PATH:ko00380]	8	17	0.025087	0.554702
Cytosolic DNA-sensing pathway [PATH:ko04623]	5	9	0.0351766	0.679251
Terpenoid backbone biosynthesis [PATH:ko00900]	6	12	0.0375465	0.679251
Citrate cycle (TCA cycle) [PATH:ko00020]	10	25	0.0430189	0.713396
