# Supplementary material for: Evolutionary Patterns of Sex-Biased Genes in Three Species of Haplodiploid Insects
Source: Insects. 2020 May 26;11(6):326. doi: 10.3390/insects11060326 (PMC7349267; doi:10.3390/insects11060326)
Supplement: Supplementary file 1 [file insects-11-00326-s001.zip › Additional file 5. Average Ka Ks, Rx, Dx and Sx in each KEGG pathway.xlsx]

## Sheet: KEGG
KEGG pathways	Rx	Ka / Ks	Dx	Sx
Benzoate degradation [PATH:ko00362]	2.62349	0.0467562	0.615451	0.690558
Collecting duct acid secretion [PATH:ko04966]	2.11467	0	0.438828	0.179729
Rheumatoid arthritis [PATH:ko05323]	2.01778	0	0.457981	0.192095
Other types of O-glycan biosynthesis [PATH:ko00514]	1.98263	0.215309	1.55894	0.858288
Circadian rhythm - fly [PATH:ko04711]	1.87266	0.051573	0.402813	0.348692
Propanoate metabolism [PATH:ko00640]	1.81433	0.0276449	0.742189	0.653131
B cell receptor signaling pathway [PATH:ko04662]	1.72901	0	0.368007	1.01292
Epithelial cell signaling in Helicobacter pylori infection [PATH:ko05120]	1.69963	0	0.457981	0.249608
Phagosome [PATH:ko04145]	1.69322	0	0.515236	0.666505
Tuberculosis [PATH:ko05152]	1.69322	0	0.764858	0.493517
Toxoplasmosis [PATH:ko05145]	1.68432	0	0.914232	0.607975
Osteoclast differentiation [PATH:ko04380]	1.63869	0	0.833646	1.30617
Antigen processing and presentation [PATH:ko04612]	1.61467	0.141355	1.0787	0.929137
Pantothenate and CoA biosynthesis [PATH:ko00770]	1.59739	0.149709	0.827486	0.542211
Terpenoid backbone biosynthesis [PATH:ko00900]	1.58692	0.147877	0.482088	0.420724
Pyruvate metabolism [PATH:ko00620]	1.57212	0.0330202	0.677021	0.668771
Fatty acid metabolism [PATH:ko01212]	1.54471	0.0658675	0.84153	0.913643
T cell receptor signaling pathway [PATH:ko04660]	1.54325	0	0.870848	0.922914
Biosynthesis of unsaturated fatty acids [PATH:ko01040]	1.5386	0.0390347	1.14173	0.932995
Vibrio cholerae infection [PATH:ko05110]	1.53107	0	0.486608	0.325435
Valine, leucine and isoleucine degradation [PATH:ko00280]	1.53051	0.0791206	0.69218	0.653131
Glycosylphosphatidylinositol(GPI)-anchor biosynthesis [PATH:ko00563]	1.51157	0.111631	0.473609	0.951274
Synaptic vesicle cycle [PATH:ko04721]	1.49025	0	0.59289	0.65268
Lysosome [PATH:ko04142]	1.48387	0.215448	0.889622	0.748883
2-Oxocarboxylic acid metabolism [PATH:ko01210]	1.47851	0.0308993	0.642398	0.86566
Metabolism of xenobiotics by cytochrome P450 [PATH:ko00980]	1.45502	0.141351	0.819769	0.454598
Ubiquinone and other terpenoid-quinone biosynthesis [PATH:ko00130]	1.45413	0.112234	0.709852	0.669012
Glycerophospholipid metabolism [PATH:ko00564]	1.4512	0.215383	0.860814	0.751929
Amyotrophic lateral sclerosis (ALS) [PATH:ko05014]	1.4278	0.0430627	0.743848	0.615363
Carbon fixation pathways in prokaryotes [PATH:ko00720]	1.42383	0.0215598	0.49447	0.743389
ABC transporters [PATH:ko02010]	1.41723	0.130794	0.542901	0.464997
Prion diseases [PATH:ko05020]	1.40743	0.243747	0.718215	0.886507
Amoebiasis [PATH:ko05146]	1.39644	0	0.578005	0.940291
Apoptosis [PATH:ko04210]	1.36892	0.042169	1.10342	1.11235
Oxidative phosphorylation [PATH:ko00190]	1.3616	0.112141	0.434297	0.598109
Peroxisome [PATH:ko04146]	1.35502	0.1103	0.718215	0.834517
Fatty acid elongation [PATH:ko00062]	1.35261	0.099762	1.23455	0.981641
PPAR signaling pathway [PATH:ko03320]	1.34965	0.056121	0.703982	0.89429
Bacterial invasion of epithelial cells [PATH:ko05100]	1.34842	0.016142	0.662646	1.11583
Transcriptional misregulation in cancers [PATH:ko05202]	1.34766	0.0878512	0.562919	1.46333
AMPK signaling pathway [PATH:ko04152]	1.3475	0.025439	0.617633	0.775074
Thyroid hormone synthesis [PATH:ko04918]	1.3455	0.0450259	0.617733	1.00559
Caprolactam degradation [PATH:ko00930]	1.34284	0.105619	1.29723	1.17401
Colorectal cancer [PATH:ko05210]	1.32886	0.0472374	0.827823	1.15472
Butanoate metabolism [PATH:ko00650]	1.32489	0.0658675	0.743357	0.647431
Fatty acid degradation [PATH:ko00071]	1.32489	0.0671989	0.553627	1.02153
Fructose and mannose metabolism [PATH:ko00051]	1.31408	0.0178029	0.497879	0.780046
Chemical carcinogenesis [PATH:ko05204]	1.31283	0.0951782	0.819769	0.454598
Drug metabolism - cytochrome P450 [PATH:ko00982]	1.31229	0.183354	0.801444	0.397846
Toll-like receptor signaling pathway [PATH:ko04620]	1.30543	0	0.970091	1.06981
Citrate cycle (TCA cycle) [PATH:ko00020]	1.30411	0.0171007	0.549278	0.761781
Starch and sucrose metabolism [PATH:ko00500]	1.30354	0.0554226	0.910551	1.15255
Pentose and glucuronate interconversions [PATH:ko00040]	1.29651	0.125097	0.963362	1.16679
Porphyrin and chlorophyll metabolism [PATH:ko00860]	1.29651	0.140865	1.02573	1.04449
Biosynthesis of amino acids [PATH:ko01230]	1.29333	0.0558742	0.505789	0.680819
Dorso-ventral axis formation [PATH:ko04320]	1.29131	0.0466828	0.740664	1.44616
Endometrial cancer [PATH:ko05213]	1.29131	0	0.976837	1.13627
Long-term potentiation [PATH:ko04720]	1.29131	0	0.784086	0.860529
MAPK signaling pathway - fly [PATH:ko04013]	1.29131	0	0.344729	1.13627
TNF signaling pathway [PATH:ko04668]	1.29131	0.0842673	1.05074	0.949848
Aldosterone-regulated sodium reabsorption [PATH:ko04960]	1.28641	0	1.07708	1.22705
N-Glycan biosynthesis [PATH:ko00510]	1.27898	0.101749	0.559035	1.2508
alpha-Linolenic acid metabolism [PATH:ko00592]	1.27698	0.102049	1.00572	0.934877
Arachidonic acid metabolism [PATH:ko00590]	1.27698	0.203877	0.860814	0.865879
Various types of N-glycan biosynthesis [PATH:ko00513]	1.27475	0.114456	0.516766	0.991118
African trypanosomiasis [PATH:ko05143]	1.27439	0	0.645095	1.25487
Endocrine and other factor-regulated calcium reabsorption [PATH:ko04961]	1.27387	0	0.922683	0.983536
Glutathione metabolism [PATH:ko00480]	1.27112	0.0993492	0.691109	0.605623
Thyroid hormone signaling pathway [PATH:ko04919]	1.26229	0.0133726	0.855968	1.3578
Protein processing in endoplasmic reticulum [PATH:ko04141]	1.26065	0.0490387	0.466297	1.06787
Fc epsilon RI signaling pathway [PATH:ko04664]	1.25635	0	0.810185	1.25393
Pancreatic cancer [PATH:ko05212]	1.25238	0.0298467	0.827823	1.57528
VEGF signaling pathway [PATH:ko04370]	1.25238	0	0.686219	1.28827
Glycolysis / Gluconeogenesis [PATH:ko00010]	1.25099	0.0218309	0.614175	0.710139
Cholinergic synapse [PATH:ko04725]	1.25082	0	0.834753	1.45992
Protein export [PATH:ko03060]	1.24969	0	0.341784	1.26155
Fat digestion and absorption [PATH:ko04975]	1.24859	0.252679	0.713205	0.797794
TGF-beta signaling pathway [PATH:ko04350]	1.24859	0.0196905	0.604055	1.18826
Prolactin signaling pathway [PATH:ko04917]	1.24496	0	0.868079	1.40887
Two-component system [PATH:ko02020]	1.2429	0.125644	0.745919	0.663064
Carbon metabolism [PATH:ko01200]	1.24102	0.0303206	0.49226	0.710894
Plant-pathogen interaction [PATH:ko04626]	1.2402	0.268928	0.621779	0.810828
Drug metabolism - other enzymes [PATH:ko00983]	1.2391	0.136806	0.936888	1.30425
Alzheimer's disease [PATH:ko05010]	1.23794	0.145605	0.444185	0.632813
Fc gamma R-mediated phagocytosis [PATH:ko04666]	1.23631	0.0179184	0.544679	1.11003
Endocytosis [PATH:ko04144]	1.23277	0.0149103	0.635487	0.869534
Ether lipid metabolism [PATH:ko00565]	1.23277	0.243957	0.860814	0.865879
Homologous recombination [PATH:ko03440]	1.23232	0.0750781	0.893857	2.39824
Basal transcription factors [PATH:ko03022]	1.23158	0.0230786	0.48653	1.2549
Fanconi anemia pathway [PATH:ko03460]	1.23057	0.178606	0.843315	1.34646
mTOR signaling pathway [PATH:ko04150]	1.23029	0	0.938786	1.10095
Olfactory transduction [PATH:ko04740]	1.22897	0.236031	0.730378	0.898926
Sphingolipid metabolism [PATH:ko00600]	1.22724	0.100616	0.528803	0.843568
Glycine, serine and threonine metabolism [PATH:ko00260]	1.22234	0.103063	0.68237	0.678958
Glyoxylate and dicarboxylate metabolism [PATH:ko00630]	1.22234	0.0464823	0.63838	0.535676
Small cell lung cancer [PATH:ko05222]	1.22134	0.0498414	0.379627	1.20495
Glycerolipid metabolism [PATH:ko00561]	1.22021	0.111563	0.560943	0.758766
Pentose phosphate pathway [PATH:ko00030]	1.2199	0.0838967	0.426524	0.623847
Pertussis [PATH:ko05133]	1.21775	0	0.885005	0.59839
Phosphatidylinositol signaling system [PATH:ko04070]	1.21775	0	0.684565	0.870007
Phototransduction [PATH:ko04744]	1.21775	0.236031	0.64233	1.03138
Inositol phosphate metabolism [PATH:ko00562]	1.21659	0.0139037	0.664049	0.850336
Acute myeloid leukemia [PATH:ko05221]	1.21594	0	0.901936	1.40887
Retrograde endocannabinoid signaling [PATH:ko04723]	1.21568	0	0.728905	1.16504
Amino sugar and nucleotide sugar metabolism [PATH:ko00520]	1.21554	0.0357118	0.906775	0.873347
GnRH signaling pathway [PATH:ko04912]	1.21344	0.0371645	0.561284	1.16504
Neurotrophin signaling pathway [PATH:ko04722]	1.21344	0.0327423	0.643533	1.11003
Non-alcoholic fatty liver disease (NAFLD) [PATH:ko04932]	1.21344	0.14241	0.434297	0.652149
Pathogenic Escherichia coli infection [PATH:ko05130]	1.21344	0	0.48438	1.14099
Ras signaling pathway [PATH:ko04014]	1.21344	0	0.826554	1.16504
Shigellosis [PATH:ko05131]	1.21344	0.0229573	0.488814	1.14099
p53 signaling pathway [PATH:ko04115]	1.2103	0.0483893	0.874968	2.72879
Chagas disease (American trypanosomiasis) [PATH:ko05142]	1.21	0	0.741704	1.4621
Protein digestion and absorption [PATH:ko04974]	1.20929	0.172292	1.02187	1.41945
Insulin signaling pathway [PATH:ko04910]	1.20818	0.0178029	0.806766	0.961031
Chemokine signaling pathway [PATH:ko04062]	1.20603	0	0.479567	1.40887
Regulation of actin cytoskeleton [PATH:ko04810]	1.20603	0.0229573	0.530414	1.17297
Arginine and proline metabolism [PATH:ko00330]	1.20334	0.0663916	0.734601	1.11198
Adrenergic signaling in cardiomyocytes [PATH:ko04261]	1.19862	0	0.64233	1.19927
cAMP signaling pathway [PATH:ko04024]	1.19862	0	0.784086	1.43556
Leukocyte transendothelial migration [PATH:ko04670]	1.19862	0.0114786	0.643533	1.20495
Measles [PATH:ko05162]	1.19862	0	0.883106	2.12971
Melanoma [PATH:ko05218]	1.19862	0	0.976837	2.11611
Natural killer cell mediated cytotoxicity [PATH:ko04650]	1.19862	0	0.728905	1.37158
PI3K-Akt signaling pathway [PATH:ko04151]	1.19862	0.0116854	0.398565	1.11939
Prostate cancer [PATH:ko05215]	1.19862	0	0.827035	1.77898
Proteoglycans in cancer [PATH:ko05205]	1.19862	0.0153986	0.884901	1.20495
Type II diabetes mellitus [PATH:ko04930]	1.19862	0.0178029	0.336304	1.11939
Progesterone-mediated oocyte maturation [PATH:ko04914]	1.19428	0.0242318	0.651716	2.37535
Spliceosome [PATH:ko03040]	1.19142	0.0278111	0.458957	1.5112
Notch signaling pathway [PATH:ko04330]	1.19074	0.0189287	0.874152	1.79932
Methane metabolism [PATH:ko00680]	1.18996	0.0307812	0.471456	0.678958
ECM-receptor interaction [PATH:ko04512]	1.18937	0.0310374	0.382813	0.607975
Pathways in cancer [PATH:ko05200]	1.18653	0.0332323	0.515092	1.04403
ErbB signaling pathway [PATH:ko04012]	1.18609	0	0.686219	1.32725
Hepatitis B [PATH:ko05161]	1.18609	0.0298467	0.647888	1.24066
Viral carcinogenesis [PATH:ko05203]	1.18604	0.0176112	0.4694	1.24031
cGMP - PKG signaling pathway [PATH:ko04022]	1.18433	0.0557898	0.564378	1.28805
Serotonergic synapse [PATH:ko04726]	1.18384	0	0.69257	1.29419
Influenza A [PATH:ko05164]	1.18233	0.00984524	0.757327	1.23044
Huntington's disease [PATH:ko05016]	1.18072	0.112141	0.420934	0.720383
Galactose metabolism [PATH:ko00052]	1.18015	0.0557218	0.826483	0.680879
Dopaminergic synapse [PATH:ko04728]	1.17803	0	0.656235	0.961487
Glioma [PATH:ko05214]	1.17803	0	0.728905	1.37158
Inflammatory mediator regulation of TRP channels [PATH:ko04750]	1.17803	0	0.64233	1.11003
Salivary secretion [PATH:ko04970]	1.17803	0.0845928	0.63232	1.16504
One carbon pool by folate [PATH:ko00670]	1.17588	0.0634063	0.599719	1.14273
Hedgehog signaling pathway [PATH:ko04340]	1.17444	0.0388974	0.542539	1.16504
Adherens junction [PATH:ko04520]	1.17439	0.0229573	0.662646	0.989459
Platelet activation [PATH:ko04611]	1.17402	0	0.774496	1.1388
MAPK signaling pathway [PATH:ko04010]	1.17356	0.0595131	0.914556	0.956255
Oxytocin signaling pathway [PATH:ko04921]	1.17356	0.0114786	0.63232	1.28293
MAPK signaling pathway - yeast [PATH:ko04011]	1.17332	0	0.900262	0.624843
Bladder cancer [PATH:ko05219]	1.17167	0.0298467	0.930869	1.57528
Regulation of autophagy [PATH:ko04140]	1.16813	0.0369036	0.394005	0.423071
Adipocytokine signaling pathway [PATH:ko04920]	1.16456	0.0735763	0.450614	0.988399
Bile secretion [PATH:ko04976]	1.16456	0.0196097	0.638015	1.20631
Parkinson's disease [PATH:ko05012]	1.16398	0.145605	0.420934	0.656712
Circadian entrainment [PATH:ko04713]	1.16363	0.0426956	0.637325	1.09821
Melanogenesis [PATH:ko04916]	1.16363	0.0263715	0.685617	1.18215
Carbon fixation in photosynthetic organisms [PATH:ko00710]	1.16173	0.0688162	0.436123	0.61929
FoxO signaling pathway [PATH:ko04068]	1.16157	0.021093	0.777158	1.36136
Estrogen signaling pathway [PATH:ko04915]	1.15932	0	0.511696	1.36689
Tight junction [PATH:ko04530]	1.15932	0	0.638314	1.10086
Vascular smooth muscle contraction [PATH:ko04270]	1.15741	0.0412369	0.609452	1.19927
Non-small cell lung cancer [PATH:ko05223]	1.15578	0	0.686219	1.40887
Lysine degradation [PATH:ko00310]	1.15501	0.072494	0.568243	1.18812
SNARE interactions in vesicular transport [PATH:ko04130]	1.15471	0.02534	0.935254	0.96639
mRNA surveillance pathway [PATH:ko03015]	1.15344	0.017912	0.576593	1.48387
Viral myocarditis [PATH:ko05416]	1.15268	0.0351375	0.55122	1.06804
Amphetamine addiction [PATH:ko05031]	1.152	0.0633722	0.728905	0.860529
Phenylalanine metabolism [PATH:ko00360]	1.152	0.0616537	0.55846	1.21679
Histidine metabolism [PATH:ko00340]	1.15027	0.0791206	0.607726	1.38072
Alcoholism [PATH:ko05034]	1.14923	0	0.64233	1.19927
Glutamatergic synapse [PATH:ko04724]	1.14923	0	0.764858	1.16504
Rap1 signaling pathway [PATH:ko04015]	1.14923	0	0.62701	1.0917
beta-Alanine metabolism [PATH:ko00410]	1.14854	0.0614326	0.651472	1.15581
Focal adhesion [PATH:ko04510]	1.14776	0.0159377	0.473994	0.922914
Ascorbate and aldarate metabolism [PATH:ko00053]	1.14774	0.193208	0.909917	1.02039
Ubiquitin mediated proteolysis [PATH:ko04120]	1.14645	0.0318037	0.613552	0.936933
Tryptophan metabolism [PATH:ko00380]	1.14428	0.0496612	0.562253	1.21679
Arrhythmogenic right ventricular cardiomyopathy (ARVC) [PATH:ko05412]	1.14262	0.040082	0.964988	1.25108
Limonene and pinene degradation [PATH:ko00903]	1.1402	0.119802	0.670291	1.43005
Oocyte meiosis [PATH:ko04114]	1.13951	0.0187307	0.518358	1.19377
Gastric acid secretion [PATH:ko04971]	1.13763	0.0185822	0.625891	1.18215
Long-term depression [PATH:ko04730]	1.13703	0	0.600747	1.4621
HIF-1 signaling pathway [PATH:ko04066]	1.13595	0.0196905	0.463462	0.878731
Cell cycle [PATH:ko04110]	1.13589	0.0346046	0.494177	2.3713
Salmonella infection [PATH:ko05132]	1.13456	0.029397	0.493356	1.09068
Hepatitis C [PATH:ko05160]	1.13328	0	0.567948	1.4584
Wnt signaling pathway [PATH:ko04310]	1.13039	0.0216095	0.511183	0.965079
Nucleotide excision repair [PATH:ko03420]	1.13026	0.0345684	0.346804	1.81554
Renal cell carcinoma [PATH:ko05211]	1.13023	0	0.384861	1.24014
Herpes simplex infection [PATH:ko05168]	1.12933	0	0.498155	1.2549
Pyrimidine metabolism [PATH:ko00240]	1.12933	0.0999094	0.467107	1.75539
Aminobenzoate degradation [PATH:ko00627]	1.12804	0.134845	0.868441	1.40935
MicroRNAs in cancer [PATH:ko05206]	1.12693	0.047157	0.855071	1.3269
Insulin secretion [PATH:ko04911]	1.12483	0.0386232	0.728905	1.34401
Pancreatic secretion [PATH:ko04972]	1.12483	0.040082	0.609452	1.54825
HTLV-I infection [PATH:ko05166]	1.1238	0.0403509	0.481702	1.35547
Ribosome biogenesis in eukaryotes [PATH:ko03008]	1.12266	0.0661951	0.571119	2.18242
Selenocompound metabolism [PATH:ko00450]	1.12243	0.135568	0.417298	0.893294
Neuroactive ligand-receptor interaction [PATH:ko04080]	1.12166	0.0227879	0.543814	1.74749
Phototransduction - fly [PATH:ko04745]	1.11956	0.0352244	0.685617	1.37376
Vasopressin-regulated water reabsorption [PATH:ko04962]	1.11614	0.0226547	0.734237	1.08531
Basal cell carcinoma [PATH:ko05217]	1.11295	0.047157	0.855421	1.15814
GABAergic synapse [PATH:ko04727]	1.11295	0	0.728905	1.72202
Gap junction [PATH:ko04540]	1.11295	0	0.48438	1.44616
Glycosaminoglycan biosynthesis - heparan sulfate / heparin [PATH:ko00534]	1.10895	0.0928295	0.957713	1.10463
Hippo signaling pathway [PATH:ko04390]	1.10894	0.0403342	0.599431	0.946131
Glycosaminoglycan degradation [PATH:ko00531]	1.10846	0.212837	0.614268	1.24873
Cell cycle - yeast [PATH:ko04111]	1.10809	0.0281652	0.469227	2.08527
Meiosis - yeast [PATH:ko04113]	1.10809	0.0157825	0.556385	1.97497
Calcium signaling pathway [PATH:ko04020]	1.10637	0.0353926	0.64233	1.16504
Epstein-Barr virus infection [PATH:ko05169]	1.10548	0.00384614	0.421745	1.3878
Alanine, aspartate and glutamate metabolism [PATH:ko00250]	1.10515	0.0428633	0.722016	0.912117
Purine metabolism [PATH:ko00230]	1.10482	0.0683001	0.438914	1.58719
Mismatch repair [PATH:ko03430]	1.10406	0.0833828	0.33242	2.19792
Cocaine addiction [PATH:ko05030]	1.10314	0.0633722	0.754643	1.44325
Base excision repair [PATH:ko03410]	1.10245	0.0744729	0.279345	2.05272
Jak-STAT signaling pathway [PATH:ko04630]	1.10149	0.0196905	0.784086	1.87934
RNA transport [PATH:ko03013]	1.101	0.0351397	0.554218	1.87308
Axon guidance [PATH:ko04360]	1.10002	0	0.3976	0.863922
Chronic myeloid leukemia [PATH:ko05220]	1.09874	0	0.884901	1.77898
Morphine addiction [PATH:ko05032]	1.09771	0	0.609452	1.72202
Cardiac muscle contraction [PATH:ko04260]	1.0915	0.0902791	0.314918	0.846779
Mineral absorption [PATH:ko04978]	1.08949	0.0857315	0.506265	1.93917
Circadian rhythm [PATH:ko04710]	1.08729	0.0491328	0.371312	0.658894
Aminoacyl-tRNA biosynthesis [PATH:ko00970]	1.08471	0.192167	0.596176	1.83273
Cysteine and methionine metabolism [PATH:ko00270]	1.0842	0.0855093	0.348856	0.883726
RNA degradation [PATH:ko03018]	1.0838	0.0253111	0.426822	1.79559
Cytosolic DNA-sensing pathway [PATH:ko04623]	1.08248	0.0819359	0.49005	2.17116
RNA polymerase [PATH:ko03020]	1.08248	0.0819359	0.456441	2.09355
Retinol metabolism [PATH:ko00830]	1.07763	0.24133	1.52273	0.557847
DNA replication [PATH:ko03030]	1.0721	0.0506183	0.316861	2.89162
Proteasome [PATH:ko03050]	1.06641	0.00770626	0.30465	1.32053
Ribosome [PATH:ko03010]	1.06618	0	0.360199	2.50758
Dilated cardiomyopathy (DCM) [PATH:ko05414]	1.05776	0.040082	0.670009	1.28827
Hypertrophic cardiomyopathy (HCM) [PATH:ko05410]	1.05776	0.0260696	0.832996	1.43829
Hippo signaling pathway -fly [PATH:ko04391]	1.03863	0.0229573	0.569175	1.09068
Isoquinoline alkaloid biosynthesis [PATH:ko00950]	1.0321	0.109825	0.459009	1.44325
Folate biosynthesis [PATH:ko00790]	1.02171	0.185454	0.846483	1.23135
Ovarian Steroidogenesis [PATH:ko04913]	1.02114	0.0226547	0.493306	1.08531
Tyrosine metabolism [PATH:ko00350]	0.997904	0.0770833	0.423609	1.6697
